# Supplementary material for: Scale-Free Behaviour of Amino Acid Pair Interactions in Folded Proteins
Source: PLoS One. 2012 Jul 26;7(7):e41322. doi: 10.1371/journal.pone.0041322 (PMC3406053; doi:10.1371/journal.pone.0041322)
Supplement: Information S1 — Source code file. The source code of the program ProExtract (.m file, version 2.4) is listed in the file “Information S1” with associated file “Figure S1”. These files can be open in MATLAB. (M) [file pone.0041322.s002.m]

function varargout = ProExtract_V2p4(varargin)
% PROEXTRACT_V2P4 M-file for ProExtract_V2p4.fig
%      PROEXTRACT_V2P4, by itself, creates a new PROEXTRACT_V2P4 or raises the existing
%      singleton*.
%
%      H = PROEXTRACT_V2P4 returns the handle to a new PROEXTRACT_V2P4 or the handle to
%      the existing singleton*.
%
%      PROEXTRACT_V2P4('CALLBACK',hObject,eventData,handles,...) calls the local
%      function named CALLBACK in PROEXTRACT_V2P4.M with the given input arguments.
%
%      PROEXTRACT_V2P4('Property','Value',...) creates a new PROEXTRACT_V2P4 or
%      raises the
%      existing singleton*.  Starting from the left, property value pairs are
%      applied to the GUI before ProExtract_V2p4_OpeningFcn gets called.  An
%      unrecognized property name or invalid value makes property application
%      stop.  All inputs are passed to ProExtract_V2p4_OpeningFcn via varargin.
%
%      *See GUI Options on GUIDE's Tools menu.  Choose "GUI allows only one
%      instance to run (singleton)".
%
% See also: GUIDE, GUIDATA, GUIHANDLES

% Edit the above text to modify the response to help ProExtract_V2p4

% Last Modified by GUIDE v2.5 25-Aug-2011 23:21:05

% Begin initialization code - DO NOT EDIT
gui_Singleton = 1;
gui_State = struct('gui_Name',       mfilename, ...
                   'gui_Singleton',  gui_Singleton, ...
                   'gui_OpeningFcn', @ProExtract_V2p4_OpeningFcn, ...
                   'gui_OutputFcn',  @ProExtract_V2p4_OutputFcn, ...
                   'gui_LayoutFcn',  [] , ...
                   'gui_Callback',   []);
if nargin && ischar(varargin{1})
    gui_State.gui_Callback = str2func(varargin{1});
end

if nargout
    [varargout{1:nargout}] = gui_mainfcn(gui_State, varargin{:});
else
    gui_mainfcn(gui_State, varargin{:});
end
% End initialization code - DO NOT EDIT


% --- Executes just before ProExtract_V2p4 is made visible.
function ProExtract_V2p4_OpeningFcn(hObject, eventdata, handles, varargin)
% This function has no output args, see OutputFcn.
% hObject    handle to figure
% eventdata  reserved - to be defined in a future version of MATLAB
% handles    structure with handles and user data (see GUIDATA)
% varargin   command line arguments to ProExtract_V2p4 (see VARARGIN)

% Choose default command line output for ProExtract_V2p4
handles.output = hObject;

% Update handles structure
guidata(hObject, handles);

% UIWAIT makes ProExtract_V2p4 wait for user response (see UIRESUME)
% uiwait(handles.figure1);

% --- Outputs from this function are returned to the command line.
function varargout = ProExtract_V2p4_OutputFcn(hObject, eventdata, handles) 
% varargout  cell array for returning output args (see VARARGOUT);
% hObject    handle to figure
% eventdata  reserved - to be defined in a future version of MATLAB
% handles    structure with handles and user data (see GUIDATA)

% Get default command line output from handles structure
varargout{1} = handles.output;


% --- Executes on button press in HSSPradio2.
function HSSPradio2_Callback(hObject, eventdata, handles)
% hObject    handle to HSSPradio2 (see GCBO)
% eventdata  reserved - to be defined in a future version of MATLAB
% handles    structure with handles and user data (see GUIDATA)

% Hint: get(hObject,'Value') returns toggle state of HSSPradio2
set(handles.HSSPradio1, 'Value',0);
set(handles.HSSPradio2, 'Value',1);
set(handles.HSSPradio3, 'Value',0);
set(handles.HSSPinput2, 'Enable', 'on');
set(handles.HSSPinput3, 'Enable','off');
set(handles.HSSPbrowse2, 'Enable', 'on');


function HSSPinput2_Callback(hObject, eventdata, handles)
% hObject    handle to HSSPinput2 (see GCBO)
% eventdata  reserved - to be defined in a future version of MATLAB
% handles    structure with handles and user data (see GUIDATA)

% Hints: get(hObject,'String') returns contents of HSSPinput2 as text
%        str2double(get(hObject,'String')) returns contents of HSSPinput2 as a double


% --- Executes during object creation, after setting all properties.
function HSSPinput2_CreateFcn(hObject, eventdata, handles)
% hObject    handle to HSSPinput2 (see GCBO)
% eventdata  reserved - to be defined in a future version of MATLAB
% handles    empty - handles not created until after all CreateFcns called

% Hint: edit controls usually have a white background on Windows.
%       See ISPC and COMPUTER.
if ispc && isequal(get(hObject,'BackgroundColor'), get(0,'defaultUicontrolBackgroundColor'))
    set(hObject,'BackgroundColor','white');
end


% --- Executes on button press in HSSPbrowse2.
function HSSPbrowse2_Callback(hObject, eventdata, handles)
% hObject    handle to HSSPbrowse2 (see GCBO)
% eventdata  reserved - to be defined in a future version of MATLAB
% handles    structure with handles and user data (see GUIDATA)

[FileName,PathName,FilterIndex] = uigetfile('*.*','MultiSelect','off');
set(handles.HSSPinput2,'String',[PathName FileName]);

% --- Executes on button press in HSSPradio3.
function HSSPradio3_Callback(hObject, eventdata, handles)
% hObject    handle to HSSPradio3 (see GCBO)
% eventdata  reserved - to be defined in a future version of MATLAB
% handles    structure with handles and user data (see GUIDATA)

% Hint: get(hObject,'Value') returns toggle state of HSSPradio3
set(handles.HSSPradio1, 'Value',0);
set(handles.HSSPradio2, 'Value',0);
set(handles.HSSPradio3, 'Value',1);
set(handles.HSSPinput2, 'Enable', 'off');
set(handles.HSSPinput3, 'Enable','on');
set(handles.HSSPbrowse2, 'Enable', 'off');


function HSSPinput3_Callback(hObject, eventdata, handles)
% hObject    handle to HSSPinput3 (see GCBO)
% eventdata  reserved - to be defined in a future version of MATLAB
% handles    structure with handles and user data (see GUIDATA)

% Hints: get(hObject,'String') returns contents of HSSPinput3 as text
%        str2double(get(hObject,'String')) returns contents of HSSPinput3 as a double


% --- Executes during object creation, after setting all properties.
function HSSPinput3_CreateFcn(hObject, eventdata, handles)
% hObject    handle to HSSPinput3 (see GCBO)
% eventdata  reserved - to be defined in a future version of MATLAB
% handles    empty - handles not created until after all CreateFcns called

% Hint: edit controls usually have a white background on Windows.
%       See ISPC and COMPUTER.
if ispc && isequal(get(hObject,'BackgroundColor'), get(0,'defaultUicontrolBackgroundColor'))
    set(hObject,'BackgroundColor','white');
end


function PDBfileInput_Callback(hObject, eventdata, handles)
% hObject    handle to PDBfileInput (see GCBO)
% eventdata  reserved - to be defined in a future version of MATLAB
% handles    structure with handles and user data (see GUIDATA)

% Hints: get(hObject,'String') returns contents of PDBfileInput as text
%        str2double(get(hObject,'String')) returns contents of PDBfileInput as a double


% --- Executes during object creation, after setting all properties.
function PDBfileInput_CreateFcn(hObject, eventdata, handles)
% hObject    handle to PDBfileInput (see GCBO)
% eventdata  reserved - to be defined in a future version of MATLAB
% handles    empty - handles not created until after all CreateFcns called

% Hint: edit controls usually have a white background on Windows.
%       See ISPC and COMPUTER.
if ispc && isequal(get(hObject,'BackgroundColor'), get(0,'defaultUicontrolBackgroundColor'))
    set(hObject,'BackgroundColor','white');
end

PDBpath = [cd '\PDB\'];
set(hObject,'String',PDBpath);


% --- Executes on button press in PDBfileBrowse.
function PDBfileBrowse_Callback(hObject, eventdata, handles)
% hObject    handle to PDBfileBrowse (see GCBO)
% eventdata  reserved - to be defined in a future version of MATLAB
% handles    structure with handles and user data (see GUIDATA)

[FileName,PathName,FilterIndex] = uigetfile('','MultiSelect','off');
set(handles.PDBfileInput,'String',PathName);


function HSSPfileInput_Callback(hObject, eventdata, handles)
% hObject    handle to HSSPfileInput (see GCBO)
% eventdata  reserved - to be defined in a future version of MATLAB
% handles    structure with handles and user data (see GUIDATA)

% Hints: get(hObject,'String') returns contents of HSSPfileInput as text
%        str2double(get(hObject,'String')) returns contents of HSSPfileInput as a double


% --- Executes during object creation, after setting all properties.
function HSSPfileInput_CreateFcn(hObject, eventdata, handles)
% hObject    handle to HSSPfileInput (see GCBO)
% eventdata  reserved - to be defined in a future version of MATLAB
% handles    empty - handles not created until after all CreateFcns called

% Hint: edit controls usually have a white background on Windows.
%       See ISPC and COMPUTER.
if ispc && isequal(get(hObject,'BackgroundColor'), get(0,'defaultUicontrolBackgroundColor'))
    set(hObject,'BackgroundColor','white');
end

HSSPpath = [cd '\hssp\'];
set(hObject,'String',HSSPpath);


% --- Executes on button press in HSSPfileBrowse.
function HSSPfileBrowse_Callback(hObject, eventdata, handles)
% hObject    handle to HSSPfileBrowse (see GCBO)
% eventdata  reserved - to be defined in a future version of MATLAB
% handles    structure with handles and user data (see GUIDATA)

[FileName,PathName,FilterIndex] = uigetfile('','MultiSelect','off');
set(handles.HSSPfileInput,'String',PathName);


% --- Executes on button press in ExecuteCreateExProStructButton.
function ExecuteCreateExProStructButton_Callback(hObject, eventdata, handles)
% hObject    handle to ExecuteCreateExProStructButton (see GCBO)
% eventdata  reserved - to be defined in a future version of MATLAB
% handles    structure with handles and user data (see GUIDATA)

switch 1
    case get(handles.HSSPradio1,'Value')
        GetMode = 1;
        FileList = '';
    case get(handles.HSSPradio2,'Value')
        GetMode = 2;
        FileList = get(handles.HSSPinput2,'String');
    case get(handles.HSSPradio3,'Value')
        GetMode = 3;
        FileList = get(handles.HSSPinput3,'String');
end
PDBpath = get(handles.PDBfileInput,'String');
HSSPpath = get(handles.HSSPfileInput,'String');
ExProStructPath = get(handles.SaveExProStructFolder,'String');

DebugMode = get(handles.DebugMode,'Value');
UnknownHault = get(handles.UnknownHault,'Value');
DoValidate = get(handles.DoValidate,'Value');

ProfileOn = get(handles.DebugOn,'Value');

OnlyMissing = get(handles.OnlyMissing,'Value');

if ProfileOn,
    profile on
end
CreateExProStruct(GetMode,FileList,PDBpath,HSSPpath,ExProStructPath,DebugMode,UnknownHault,DoValidate,OnlyMissing);
if ProfileOn
    profile viewer
    profile clear
    profile off
end

% --- Executes on button press in AlignmentsCheck.
function AlignmentsCheck_Callback(hObject, eventdata, handles)
% hObject    handle to AlignmentsCheck (see GCBO)
% eventdata  reserved - to be defined in a future version of MATLAB
% handles    structure with handles and user data (see GUIDATA)

% Hint: get(hObject,'Value') returns toggle state of AlignmentsCheck
if get(hObject,'Value'),
    set(handles.MinIDcut,'Enable','on');

%    set(handles.Distance1, 'Value',0);
%    set(handles.Distance2, 'Value',0);
%    set(handles.Distance3, 'Value',1);
%    set(handles.Distance4, 'Value',0);
    
%    set(handles.Distance1, 'Enable', 'off');
%    set(handles.Distance2, 'Enable', 'off');
%    set(handles.Distance4, 'Enable', 'off');
else
    set(handles.MinIDcut,'Enable','off');
    
%    set(handles.Distance1, 'Enable', 'on');
%    set(handles.Distance2, 'Enable', 'on');
%    set(handles.Distance4, 'Enable', 'on');
end


% --- Executes on button press in CommulativeCheck.
function CommulativeCheck_Callback(hObject, eventdata, handles)
% hObject    handle to CommulativeCheck (see GCBO)
% eventdata  reserved - to be defined in a future version of MATLAB
% handles    structure with handles and user data (see GUIDATA)

% Hint: get(hObject,'Value') returns toggle state of CommulativeCheck


% --- Executes on button press in pushbutton5.
function pushbutton5_Callback(hObject, eventdata, handles)
% hObject    handle to pushbutton5 (see GCBO)
% eventdata  reserved - to be defined in a future version of MATLAB
% handles    structure with handles and user data (see GUIDATA)


function ExProStructFolderPath_Callback(hObject, eventdata, handles)
% hObject    handle to ExProStructFolderPath (see GCBO)
% eventdata  reserved - to be defined in a future version of MATLAB
% handles    structure with handles and user data (see GUIDATA)

% Hints: get(hObject,'String') returns contents of ExProStructFolderPath as text
%        str2double(get(hObject,'String')) returns contents of ExProStructFolderPath as a double


% --- Executes during object creation, after setting all properties.
function ExProStructFolderPath_CreateFcn(hObject, eventdata, handles)
% hObject    handle to ExProStructFolderPath (see GCBO)
% eventdata  reserved - to be defined in a future version of MATLAB
% handles    empty - handles not created until after all CreateFcns called

% Hint: edit controls usually have a white background on Windows.
%       See ISPC and COMPUTER.
if ispc && isequal(get(hObject,'BackgroundColor'), get(0,'defaultUicontrolBackgroundColor'))
    set(hObject,'BackgroundColor','white');
end

ExProStructFP = [cd '\ExProStruct\'];
set(hObject,'String',ExProStructFP);


% --- Executes on button press in ExProStructFolderBrowseButton.
function ExProStructFolderBrowseButton_Callback(hObject, eventdata, handles)
% hObject    handle to ExProStructFolderBrowseButton (see GCBO)
% eventdata  reserved - to be defined in a future version of MATLAB
% handles    structure with handles and user data (see GUIDATA)

[FileName,PathName,FilterIndex] = uigetfile('','MultiSelect','off');
set(handles.ExProStructFolderPath,'String',PathName);


% --- Executes on button press in UpdateSelection.
function UpdateSelection_Callback(hObject, eventdata, handles)
% hObject    handle to UpdateSelection (see GCBO)
% eventdata  reserved - to be defined in a future version of MATLAB
% handles    structure with handles and user data (see GUIDATA)

switch 1
    case get(handles.ExProStructRadio1,'Value')
        GetMode = 1;
        ChainsSpecified = 0;
        FileList = '';
    case get(handles.ExProStructRadio2,'Value')
        GetMode = 2;
        ChainsSpecified = get(handles.ChainsSpecified,'Value');
        FileList = get(handles.ExProStructInput2,'String');
    case get(handles.ExProStructRadio3,'Value')
        GetMode = 3;
        ChainsSpecified = 0;
        FileList = get(handles.ExProStructInput3,'String');
end
ExProStructPath = get(handles.ExProStructFolderPath,'String');
UpdateText = DoUpdateSelection(GetMode,FileList,ExProStructPath);
set(handles.CurrentSelection,'String',UpdateText);


% --- Executes during object creation, after setting all properties.
function edit15_CreateFcn(hObject, eventdata, handles)
% hObject    handle to edit15 (see GCBO)
% eventdata  reserved - to be defined in a future version of MATLAB
% handles    empty - handles not created until after all CreateFcns called


function AcMin_Callback(hObject, eventdata, handles)
% hObject    handle to AcMin (see GCBO)
% eventdata  reserved - to be defined in a future version of MATLAB
% handles    structure with handles and user data (see GUIDATA)

% Hints: get(hObject,'String') returns contents of AcMin as text
%        str2double(get(hObject,'String')) returns contents of AcMin as a double


% --- Executes during object creation, after setting all properties.
function AcMin_CreateFcn(hObject, eventdata, handles)
% hObject    handle to AcMin (see GCBO)
% eventdata  reserved - to be defined in a future version of MATLAB
% handles    empty - handles not created until after all CreateFcns called

% Hint: edit controls usually have a white background on Windows.
%       See ISPC and COMPUTER.
if ispc && isequal(get(hObject,'BackgroundColor'), get(0,'defaultUicontrolBackgroundColor'))
    set(hObject,'BackgroundColor','white');
end


function AcMax_Callback(hObject, eventdata, handles)
% hObject    handle to AcMax (see GCBO)
% eventdata  reserved - to be defined in a future version of MATLAB
% handles    structure with handles and user data (see GUIDATA)

% Hints: get(hObject,'String') returns contents of AcMax as text
%        str2double(get(hObject,'String')) returns contents of AcMax as a double


% --- Executes during object creation, after setting all properties.
function AcMax_CreateFcn(hObject, eventdata, handles)
% hObject    handle to AcMax (see GCBO)
% eventdata  reserved - to be defined in a future version of MATLAB
% handles    empty - handles not created until after all CreateFcns called

% Hint: edit controls usually have a white background on Windows.
%       See ISPC and COMPUTER.
if ispc && isequal(get(hObject,'BackgroundColor'), get(0,'defaultUicontrolBackgroundColor'))
    set(hObject,'BackgroundColor','white');
end


function AcRes_Callback(hObject, eventdata, handles)
% hObject    handle to AcRes (see GCBO)
% eventdata  reserved - to be defined in a future version of MATLAB
% handles    structure with handles and user data (see GUIDATA)

% Hints: get(hObject,'String') returns contents of AcRes as text
%        str2double(get(hObject,'String')) returns contents of AcRes as a double


% --- Executes during object creation, after setting all properties.
function AcRes_CreateFcn(hObject, eventdata, handles)
% hObject    handle to AcRes (see GCBO)
% eventdata  reserved - to be defined in a future version of MATLAB
% handles    empty - handles not created until after all CreateFcns called

% Hint: edit controls usually have a white background on Windows.
%       See ISPC and COMPUTER.
if ispc && isequal(get(hObject,'BackgroundColor'), get(0,'defaultUicontrolBackgroundColor'))
    set(hObject,'BackgroundColor','white');
end


function DistMin_Callback(hObject, eventdata, handles)
% hObject    handle to DistMin (see GCBO)
% eventdata  reserved - to be defined in a future version of MATLAB
% handles    structure with handles and user data (see GUIDATA)

% Hints: get(hObject,'String') returns contents of DistMin as text
%        str2double(get(hObject,'String')) returns contents of DistMin as a double


% --- Executes during object creation, after setting all properties.
function DistMin_CreateFcn(hObject, eventdata, handles)
% hObject    handle to DistMin (see GCBO)
% eventdata  reserved - to be defined in a future version of MATLAB
% handles    empty - handles not created until after all CreateFcns called

% Hint: edit controls usually have a white background on Windows.
%       See ISPC and COMPUTER.
if ispc && isequal(get(hObject,'BackgroundColor'), get(0,'defaultUicontrolBackgroundColor'))
    set(hObject,'BackgroundColor','white');
end


function DistMax_Callback(hObject, eventdata, handles)
% hObject    handle to DistMax (see GCBO)
% eventdata  reserved - to be defined in a future version of MATLAB
% handles    structure with handles and user data (see GUIDATA)

% Hints: get(hObject,'String') returns contents of DistMax as text
%        str2double(get(hObject,'String')) returns contents of DistMax as a double


% --- Executes during object creation, after setting all properties.
function DistMax_CreateFcn(hObject, eventdata, handles)
% hObject    handle to DistMax (see GCBO)
% eventdata  reserved - to be defined in a future version of MATLAB
% handles    empty - handles not created until after all CreateFcns called

% Hint: edit controls usually have a white background on Windows.
%       See ISPC and COMPUTER.
if ispc && isequal(get(hObject,'BackgroundColor'), get(0,'defaultUicontrolBackgroundColor'))
    set(hObject,'BackgroundColor','white');
end


function DistRes_Callback(hObject, eventdata, handles)
% hObject    handle to DistRes (see GCBO)
% eventdata  reserved - to be defined in a future version of MATLAB
% handles    structure with handles and user data (see GUIDATA)

% Hints: get(hObject,'String') returns contents of DistRes as text
%        str2double(get(hObject,'String')) returns contents of DistRes as a double


% --- Executes during object creation, after setting all properties.
function DistRes_CreateFcn(hObject, eventdata, handles)
% hObject    handle to DistRes (see GCBO)
% eventdata  reserved - to be defined in a future version of MATLAB
% handles    empty - handles not created until after all CreateFcns called

% Hint: edit controls usually have a white background on Windows.
%       See ISPC and COMPUTER.
if ispc && isequal(get(hObject,'BackgroundColor'), get(0,'defaultUicontrolBackgroundColor'))
    set(hObject,'BackgroundColor','white');
end


% --- Executes on button press in ExecuteCreateDataset.
function ExecuteCreateDataset_Callback(hObject, eventdata, handles)
% hObject    handle to ExecuteCreateDataset (see GCBO)
% eventdata  reserved - to be defined in a future version of MATLAB
% handles    structure with handles and user data (see GUIDATA)

switch 1
    case get(handles.ExProStructRadio1,'Value')
        GetMode = 1;
        ChainsSpecified = 0;
        FileList = '';
    case get(handles.ExProStructRadio2,'Value')
        GetMode = 2;
        ChainsSpecified = get(handles.ChainsSpecified,'Value');        
        FileList = get(handles.ExProStructInput2,'String');
    case get(handles.ExProStructRadio3,'Value')
        GetMode = 3;
        ChainsSpecified = 0;
        FileList = get(handles.ExProStructInput3,'String');
end

ExProStructPath = get(handles.ExProStructFolderPath,'String');

AcMin = str2num(get(handles.AcMin,'String'))/100;
AcMax = str2num(get(handles.AcMax,'String'))/100;
AcRes = str2num(get(handles.AcRes,'String'))/100;

DistMin = str2num(get(handles.DistMin,'String'));
DistMax = str2num(get(handles.DistMax,'String'));
DistRes = str2num(get(handles.DistRes,'String'));

CLMin = str2num(get(handles.CLmin,'String'));
CLMax = str2num(get(handles.CLmax,'String'));
CLRes = str2num(get(handles.CLres,'String'));

MinIDcut = str2num(get(handles.MinIDcut,'String'))/100;


switch 1
    case get(handles.Distance1,'Value')
        DistMode = 1;
    case get(handles.Distance2,'Value')
        DistMode = 2;
    case get(handles.Distance3,'Value')
        DistMode = 3;
    case get(handles.Distance4,'Value')
        DistMode = 4;
end

MultiChain = get(handles.MultiChainCheck,'Value');
UseAlign = get(handles.AlignmentsCheck,'Value');
UseComulative = get(handles.CommulativeCheck,'Value');

OutputFolder = get(handles.OutputFolder,'String');
OutputName = get(handles.OutputName,'String');

DebugMode = get(handles.DebugMode,'Value');
UnknownHault = get(handles.UnknownHault,'Value');
DoValidate = get(handles.DoValidate,'Value');
ProfileOn = get(handles.DebugOn,'Value');

CreateIndex = get(handles.CreateIndexSet,'Value');
IncludeFromOther = get(handles.IncludeFromOtherCheck,'Value');
ReferencePath = get(handles.ReferencePath,'String');


if ProfileOn,
    profile on
end

%if frac(sym((AcMax-AcMin)/AcRes)) ~= 0,
%    fprintf(1,'Difference between AcMax and AcMin must be divisible by AcRes');
%elseif frac(sym((DistMax-DistMin)/DistRes)) ~= 0,
%    fprintf(1,'Difference between DistMax and DistMin must be divisible by DistRes');
%else
    OutputPath = [OutputFolder OutputName '.mat'];
    fprintf(1,'Creating dataset file and saving preliminary variables.\n');
    save(OutputPath,'AcMin','AcMax','AcRes','DistMin','DistMax','DistRes','DistMode','UseAlign','UseComulative','MinIDcut','CLMin','CLMax','CLRes','MultiChain');
    fprintf(1,'Datasetfile created.\n');
    if get(handles.checkbox10,'Value')
        ScrambleMode = 'None';
        ScrambleNum = 1;
        CreateDataset(GetMode,FileList,ExProStructPath,AcMin,AcMax,AcRes,DistMin,DistMax,DistRes,DistMode,UseAlign,UseComulative,MinIDcut,CLMin,CLMax,CLRes,MultiChain,OutputPath,DebugMode,UnknownHault,DoValidate,ScrambleMode,ScrambleNum,CreateIndex,ChainsSpecified);
    end
    if get(handles.checkbox11,'Value'),
        if IncludeFromOther,
            load(ReferencePath,'Naboref');
            save(OutputPath,'-append','Naboref');
            clear Naboref
        else
            if get(handles.checkbox9,'Value'),
                ScrambleMode = 'SA';
            else
                ScrambleMode = 'All';
            end
            ScrambleNum = str2num(get(handles.edit36,'String'));
            CreateDataset(GetMode,FileList,ExProStructPath,AcMin,AcMax,AcRes,DistMin,DistMax,DistRes,DistMode,UseAlign,UseComulative,MinIDcut,CLMin,CLMax,CLRes,MultiChain,OutputPath,DebugMode,UnknownHault,DoValidate,ScrambleMode,ScrambleNum,0,ChainsSpecified);
        end
    end
    %end
    
    if ProfileOn
    profile viewer
    profile clear
    profile off
end


% --- Executes on button press in HSSPradio1.
function HSSPradio1_Callback(hObject, eventdata, handles)
% hObject    handle to HSSPradio1 (see GCBO)
% eventdata  reserved - to be defined in a future version of MATLAB
% handles    structure with handles and user data (see GUIDATA)

% Hint: get(hObject,'Value') returns toggle state of HSSPradio1
set(handles.HSSPradio1, 'Value',1);
set(handles.HSSPradio2, 'Value',0);
set(handles.HSSPradio3, 'Value',0);
set(handles.HSSPinput2, 'Enable', 'off');
set(handles.HSSPinput3, 'Enable','off');
set(handles.HSSPbrowse2, 'Enable', 'off');


function SaveExProStructFolder_Callback(hObject, eventdata, handles)
% hObject    handle to SaveExProStructFolder (see GCBO)
% eventdata  reserved - to be defined in a future version of MATLAB
% handles    structure with handles and user data (see GUIDATA)

% Hints: get(hObject,'String') returns contents of SaveExProStructFolder as text
%        str2double(get(hObject,'String')) returns contents of SaveExProStructFolder as a double


% --- Executes during object creation, after setting all properties.
function SaveExProStructFolder_CreateFcn(hObject, eventdata, handles)
% hObject    handle to SaveExProStructFolder (see GCBO)
% eventdata  reserved - to be defined in a future version of MATLAB
% handles    empty - handles not created until after all CreateFcns called

% Hint: edit controls usually have a white background on Windows.
%       See ISPC and COMPUTER.
if ispc && isequal(get(hObject,'BackgroundColor'), get(0,'defaultUicontrolBackgroundColor'))
    set(hObject,'BackgroundColor','white');
end

HSSPpath = [cd '\ExProStruct\'];
set(hObject,'String',HSSPpath);

% --- Executes on button press in ExProStructSaveBrowse.
function ExProStructSaveBrowse_Callback(hObject, eventdata, handles)
% hObject    handle to ExProStructSaveBrowse (see GCBO)
% eventdata  reserved - to be defined in a future version of MATLAB
% handles    structure with handles and user data (see GUIDATA)

[FileName,PathName,FilterIndex] = uigetfile('','MultiSelect','off');
set(handles.SaveExProStructFolder,'String',PathName);


% --- Executes on button press in Distance1.
function Distance1_Callback(hObject, eventdata, handles)
% hObject    handle to Distance1 (see GCBO)
% eventdata  reserved - to be defined in a future version of MATLAB
% handles    structure with handles and user data (see GUIDATA)

% Hint: get(hObject,'Value') returns toggle state of Distance1

set(handles.Distance1, 'Value',1);
set(handles.Distance2, 'Value',0);
set(handles.Distance3, 'Value',0);
set(handles.Distance4, 'Value',0);

% --- Executes on button press in Distance2.
function Distance2_Callback(hObject, eventdata, handles)
% hObject    handle to Distance2 (see GCBO)
% eventdata  reserved - to be defined in a future version of MATLAB
% handles    structure with handles and user data (see GUIDATA)

% Hint: get(hObject,'Value') returns toggle state of Distance2

set(handles.Distance1, 'Value',0);
set(handles.Distance2, 'Value',1);
set(handles.Distance3, 'Value',0);
set(handles.Distance4, 'Value',0);

% --- Executes on button press in Distance3.
function Distance3_Callback(hObject, eventdata, handles)
% hObject    handle to Distance3 (see GCBO)
% eventdata  reserved - to be defined in a future version of MATLAB
% handles    structure with handles and user data (see GUIDATA)

% Hint: get(hObject,'Value') returns toggle state of Distance3

set(handles.Distance1, 'Value',0);
set(handles.Distance2, 'Value',0);
set(handles.Distance3, 'Value',1);
set(handles.Distance4, 'Value',0);

% --- Executes on button press in Distance4.
function Distance4_Callback(hObject, eventdata, handles)
% hObject    handle to Distance4 (see GCBO)
% eventdata  reserved - to be defined in a future version of MATLAB
% handles    structure with handles and user data (see GUIDATA)

% Hint: get(hObject,'Value') returns toggle state of Distance4

set(handles.Distance1, 'Value',0);
set(handles.Distance2, 'Value',0);
set(handles.Distance3, 'Value',0);
set(handles.Distance4, 'Value',1);


% --- Executes on button press in ExProStructRadio2.
function ExProStructRadio2_Callback(hObject, eventdata, handles)
% hObject    handle to ExProStructRadio2 (see GCBO)
% eventdata  reserved - to be defined in a future version of MATLAB
% handles    structure with handles and user data (see GUIDATA)

% Hint: get(hObject,'Value') returns toggle state of ExProStructRadio2

set(handles.ExProStructRadio1, 'Value',0);
set(handles.ExProStructRadio2, 'Value',1);
set(handles.ExProStructRadio3, 'Value',0);
set(handles.ExProStructInput2, 'Enable', 'on');
set(handles.ExProStructInput3, 'Enable','off');
set(handles.ExProStructBrowse2, 'Enable', 'on');
set(handles.ChainsSpecified, 'Enable', 'on');


function ExProStructInput2_Callback(hObject, eventdata, handles)
% hObject    handle to ExProStructInput2 (see GCBO)
% eventdata  reserved - to be defined in a future version of MATLAB
% handles    structure with handles and user data (see GUIDATA)

% Hints: get(hObject,'String') returns contents of ExProStructInput2 as text
%        str2double(get(hObject,'String')) returns contents of ExProStructInput2 as a double


% --- Executes during object creation, after setting all properties.
function ExProStructInput2_CreateFcn(hObject, eventdata, handles)
% hObject    handle to ExProStructInput2 (see GCBO)
% eventdata  reserved - to be defined in a future version of MATLAB
% handles    empty - handles not created until after all CreateFcns called

% Hint: edit controls usually have a white background on Windows.
%       See ISPC and COMPUTER.
if ispc && isequal(get(hObject,'BackgroundColor'), get(0,'defaultUicontrolBackgroundColor'))
    set(hObject,'BackgroundColor','white');
end


% --- Executes on button press in ExProStructBrowse2.
function ExProStructBrowse2_Callback(hObject, eventdata, handles)
% hObject    handle to ExProStructBrowse2 (see GCBO)
% eventdata  reserved - to be defined in a future version of MATLAB
% handles    structure with handles and user data (see GUIDATA)

[FileName,PathName,FilterIndex] = uigetfile('*.*','MultiSelect','off');
set(handles.ExProStructInput2,'String',[PathName FileName]);


% --- Executes on button press in ExProStructRadio3.
function ExProStructRadio3_Callback(hObject, eventdata, handles)
% hObject    handle to ExProStructRadio3 (see GCBO)
% eventdata  reserved - to be defined in a future version of MATLAB
% handles    structure with handles and user data (see GUIDATA)

% Hint: get(hObject,'Value') returns toggle state of ExProStructRadio3

set(handles.ExProStructRadio1, 'Value',0);
set(handles.ExProStructRadio2, 'Value',0);
set(handles.ExProStructRadio3, 'Value',1);
set(handles.ExProStructInput2, 'Enable', 'off');
set(handles.ExProStructInput3, 'Enable','on');
set(handles.ExProStructBrowse2, 'Enable', 'off');
set(handles.ChainsSpecified, 'Enable', 'off');

function ExProStructInput3_Callback(hObject, eventdata, handles)
% hObject    handle to ExProStructInput3 (see GCBO)
% eventdata  reserved - to be defined in a future version of MATLAB
% handles    structure with handles and user data (see GUIDATA)

% Hints: get(hObject,'String') returns contents of ExProStructInput3 as text
%        str2double(get(hObject,'String')) returns contents of ExProStructInput3 as a double


% --- Executes during object creation, after setting all properties.
function ExProStructInput3_CreateFcn(hObject, eventdata, handles)
% hObject    handle to ExProStructInput3 (see GCBO)
% eventdata  reserved - to be defined in a future version of MATLAB
% handles    empty - handles not created until after all CreateFcns called

% Hint: edit controls usually have a white background on Windows.
%       See ISPC and COMPUTER.
if ispc && isequal(get(hObject,'BackgroundColor'), get(0,'defaultUicontrolBackgroundColor'))
    set(hObject,'BackgroundColor','white');
end


% --- Executes on button press in ExProStructRadio1.
function ExProStructRadio1_Callback(hObject, eventdata, handles)
% hObject    handle to ExProStructRadio1 (see GCBO)
% eventdata  reserved - to be defined in a future version of MATLAB
% handles    structure with handles and user data (see GUIDATA)

% Hint: get(hObject,'Value') returns toggle state of ExProStructRadio1

set(handles.ExProStructRadio1, 'Value',1);
set(handles.ExProStructRadio2, 'Value',0);
set(handles.ExProStructRadio3, 'Value',0);
set(handles.ExProStructInput2, 'Enable', 'off');
set(handles.ExProStructInput3, 'Enable','off');
set(handles.ExProStructBrowse2, 'Enable', 'off');
set(handles.ChainsSpecified, 'Enable', 'off');


function MinIDcut_Callback(hObject, eventdata, handles)
% hObject    handle to MinIDcut (see GCBO)
% eventdata  reserved - to be defined in a future version of MATLAB
% handles    structure with handles and user data (see GUIDATA)

% Hints: get(hObject,'String') returns contents of MinIDcut as text
%        str2double(get(hObject,'String')) returns contents of MinIDcut as a double


% --- Executes during object creation, after setting all properties.
function MinIDcut_CreateFcn(hObject, eventdata, handles)
% hObject    handle to MinIDcut (see GCBO)
% eventdata  reserved - to be defined in a future version of MATLAB
% handles    empty - handles not created until after all CreateFcns called

% Hint: edit controls usually have a white background on Windows.
%       See ISPC and COMPUTER.
if ispc && isequal(get(hObject,'BackgroundColor'), get(0,'defaultUicontrolBackgroundColor'))
    set(hObject,'BackgroundColor','white');
end


function CLmin_Callback(hObject, eventdata, handles)
% hObject    handle to CLmin (see GCBO)
% eventdata  reserved - to be defined in a future version of MATLAB
% handles    structure with handles and user data (see GUIDATA)

% Hints: get(hObject,'String') returns contents of CLmin as text
%        str2double(get(hObject,'String')) returns contents of CLmin as a double


% --- Executes during object creation, after setting all properties.
function CLmin_CreateFcn(hObject, eventdata, handles)
% hObject    handle to CLmin (see GCBO)
% eventdata  reserved - to be defined in a future version of MATLAB
% handles    empty - handles not created until after all CreateFcns called

% Hint: edit controls usually have a white background on Windows.
%       See ISPC and COMPUTER.
if ispc && isequal(get(hObject,'BackgroundColor'), get(0,'defaultUicontrolBackgroundColor'))
    set(hObject,'BackgroundColor','white');
end


function CLmax_Callback(hObject, eventdata, handles)
% hObject    handle to CLmax (see GCBO)
% eventdata  reserved - to be defined in a future version of MATLAB
% handles    structure with handles and user data (see GUIDATA)

% Hints: get(hObject,'String') returns contents of CLmax as text
%        str2double(get(hObject,'String')) returns contents of CLmax as a double


% --- Executes during object creation, after setting all properties.
function CLmax_CreateFcn(hObject, eventdata, handles)
% hObject    handle to CLmax (see GCBO)
% eventdata  reserved - to be defined in a future version of MATLAB
% handles    empty - handles not created until after all CreateFcns called

% Hint: edit controls usually have a white background on Windows.
%       See ISPC and COMPUTER.
if ispc && isequal(get(hObject,'BackgroundColor'), get(0,'defaultUicontrolBackgroundColor'))
    set(hObject,'BackgroundColor','white');
end


function CLres_Callback(hObject, eventdata, handles)
% hObject    handle to CLres (see GCBO)
% eventdata  reserved - to be defined in a future version of MATLAB
% handles    structure with handles and user data (see GUIDATA)

% Hints: get(hObject,'String') returns contents of CLres as text
%        str2double(get(hObject,'String')) returns contents of CLres as a double


% --- Executes during object creation, after setting all properties.
function CLres_CreateFcn(hObject, eventdata, handles)
% hObject    handle to CLres (see GCBO)
% eventdata  reserved - to be defined in a future version of MATLAB
% handles    empty - handles not created until after all CreateFcns called

% Hint: edit controls usually have a white background on Windows.
%       See ISPC and COMPUTER.
if ispc && isequal(get(hObject,'BackgroundColor'), get(0,'defaultUicontrolBackgroundColor'))
    set(hObject,'BackgroundColor','white');
end


% --- Executes on button press in MultiChainCheck.
function MultiChainCheck_Callback(hObject, eventdata, handles)
% hObject    handle to MultiChainCheck (see GCBO)
% eventdata  reserved - to be defined in a future version of MATLAB
% handles    structure with handles and user data (see GUIDATA)

% Hint: get(hObject,'Value') returns toggle state of MultiChainCheck


function OutputFolder_Callback(hObject, eventdata, handles)
% hObject    handle to OutputFolder (see GCBO)
% eventdata  reserved - to be defined in a future version of MATLAB
% handles    structure with handles and user data (see GUIDATA)

% Hints: get(hObject,'String') returns contents of OutputFolder as text
%        str2double(get(hObject,'String')) returns contents of OutputFolder as a double


% --- Executes during object creation, after setting all properties.
function OutputFolder_CreateFcn(hObject, eventdata, handles)
% hObject    handle to OutputFolder (see GCBO)
% eventdata  reserved - to be defined in a future version of MATLAB
% handles    empty - handles not created until after all CreateFcns called

% Hint: edit controls usually have a white background on Windows.
%       See ISPC and COMPUTER.
if ispc && isequal(get(hObject,'BackgroundColor'), get(0,'defaultUicontrolBackgroundColor'))
    set(hObject,'BackgroundColor','white');
end

DatasetPath = [cd '\Dataset\'];
set(hObject,'String',DatasetPath);


% --- Executes on button press in pushbutton13.
function pushbutton13_Callback(hObject, eventdata, handles)
% hObject    handle to pushbutton13 (see GCBO)
% eventdata  reserved - to be defined in a future version of MATLAB
% handles    structure with handles and user data (see GUIDATA)

[FileName,PathName,FilterIndex] = uigetfile('*.*','MultiSelect','off');
set(handles.OutputFolder,'String',[PathName FileName]);


function OutputName_Callback(hObject, eventdata, handles)
% hObject    handle to OutputName (see GCBO)
% eventdata  reserved - to be defined in a future version of MATLAB
% handles    structure with handles and user data (see GUIDATA)

% Hints: get(hObject,'String') returns contents of OutputName as text
%        str2double(get(hObject,'String')) returns contents of OutputName as a double


% --- Executes during object creation, after setting all properties.
function OutputName_CreateFcn(hObject, eventdata, handles)
% hObject    handle to OutputName (see GCBO)
% eventdata  reserved - to be defined in a future version of MATLAB
% handles    empty - handles not created until after all CreateFcns called

% Hint: edit controls usually have a white background on Windows.
%       See ISPC and COMPUTER.
if ispc && isequal(get(hObject,'BackgroundColor'), get(0,'defaultUicontrolBackgroundColor'))
    set(hObject,'BackgroundColor','white');
end


% --- Executes on button press in DebugMode.
function DebugMode_Callback(hObject, eventdata, handles)
% hObject    handle to DebugMode (see GCBO)
% eventdata  reserved - to be defined in a future version of MATLAB
% handles    structure with handles and user data (see GUIDATA)

% Hint: get(hObject,'Value') returns toggle state of DebugMode


% --- Executes on button press in UnknownHault.
function UnknownHault_Callback(hObject, eventdata, handles)
% hObject    handle to UnknownHault (see GCBO)
% eventdata  reserved - to be defined in a future version of MATLAB
% handles    structure with handles and user data (see GUIDATA)

% Hint: get(hObject,'Value') returns toggle state of UnknownHault


% --- Executes on button press in DoValidate.
function DoValidate_Callback(hObject, eventdata, handles)
% hObject    handle to DoValidate (see GCBO)
% eventdata  reserved - to be defined in a future version of MATLAB
% handles    structure with handles and user data (see GUIDATA)

% Hint: get(hObject,'Value') returns toggle state of DoValidate


% --- Executes on button press in DebugOn.
function DebugOn_Callback(hObject, eventdata, handles)
% hObject    handle to DebugOn (see GCBO)
% eventdata  reserved - to be defined in a future version of MATLAB
% handles    structure with handles and user data (see GUIDATA)

% Hint: get(hObject,'Value') returns toggle state of DebugOn


% --- Executes on button press in OnlyMissing.
function OnlyMissing_Callback(hObject, eventdata, handles)
% hObject    handle to OnlyMissing (see GCBO)
% eventdata  reserved - to be defined in a future version of MATLAB
% handles    structure with handles and user data (see GUIDATA)

% Hint: get(hObject,'Value') returns toggle state of OnlyMissing


function ConvertRawDataset_Callback(hObject, eventdata, handles)
% hObject    handle to ConvertRawDataset (see GCBO)
% eventdata  reserved - to be defined in a future version of MATLAB
% handles    structure with handles and user data (see GUIDATA)

% Hints: get(hObject,'String') returns contents of ConvertRawDataset as text
%        str2double(get(hObject,'String')) returns contents of ConvertRawDataset as a double


% --- Executes during object creation, after setting all properties.
function ConvertRawDataset_CreateFcn(hObject, eventdata, handles)
% hObject    handle to ConvertRawDataset (see GCBO)
% eventdata  reserved - to be defined in a future version of MATLAB
% handles    empty - handles not created until after all CreateFcns called

% Hint: edit controls usually have a white background on Windows.
%       See ISPC and COMPUTER.
if ispc && isequal(get(hObject,'BackgroundColor'), get(0,'defaultUicontrolBackgroundColor'))
    set(hObject,'BackgroundColor','white');
end

ExProStructFP = [cd '\Dataset\'];
set(hObject,'String',ExProStructFP);


% --- Executes on button press in ConvertBrowse1.
function ConvertBrowse1_Callback(hObject, eventdata, handles)
% hObject    handle to ConvertBrowse1 (see GCBO)
% eventdata  reserved - to be defined in a future version of MATLAB
% handles    structure with handles and user data (see GUIDATA)

[FileName,PathName,FilterIndex] = uigetfile('','MultiSelect','off');
set(handles.ConvertRawDataset,'String',[PathName FileName]);


function ConvertOutputFolder_Callback(hObject, eventdata, handles)
% hObject    handle to ConvertOutputFolder (see GCBO)
% eventdata  reserved - to be defined in a future version of MATLAB
% handles    structure with handles and user data (see GUIDATA)

% Hints: get(hObject,'String') returns contents of ConvertOutputFolder as text
%        str2double(get(hObject,'String')) returns contents of ConvertOutputFolder as a double


% --- Executes during object creation, after setting all properties.
function ConvertOutputFolder_CreateFcn(hObject, eventdata, handles)
% hObject    handle to ConvertOutputFolder (see GCBO)
% eventdata  reserved - to be defined in a future version of MATLAB
% handles    empty - handles not created until after all CreateFcns called

% Hint: edit controls usually have a white background on Windows.
%       See ISPC and COMPUTER.
if ispc && isequal(get(hObject,'BackgroundColor'), get(0,'defaultUicontrolBackgroundColor'))
    set(hObject,'BackgroundColor','white');
end

ExProStructFP = [cd '\Dataset\'];
set(hObject,'String',ExProStructFP);


% --- Executes on button press in ConvertBrowse2.
function ConvertBrowse2_Callback(hObject, eventdata, handles)
% hObject    handle to ConvertBrowse2 (see GCBO)
% eventdata  reserved - to be defined in a future version of MATLAB
% handles    structure with handles and user data (see GUIDATA)

[FileName,PathName,FilterIndex] = uigetfile('','MultiSelect','off');
set(handles.ConvertOutputFolder,'String',PathName);


function ConvertOutputName_Callback(hObject, eventdata, handles)
% hObject    handle to ConvertOutputName (see GCBO)
% eventdata  reserved - to be defined in a future version of MATLAB
% handles    structure with handles and user data (see GUIDATA)

% Hints: get(hObject,'String') returns contents of ConvertOutputName as text
%        str2double(get(hObject,'String')) returns contents of ConvertOutputName as a double


% --- Executes during object creation, after setting all properties.
function ConvertOutputName_CreateFcn(hObject, eventdata, handles)
% hObject    handle to ConvertOutputName (see GCBO)
% eventdata  reserved - to be defined in a future version of MATLAB
% handles    empty - handles not created until after all CreateFcns called

% Hint: edit controls usually have a white background on Windows.
%       See ISPC and COMPUTER.
if ispc && isequal(get(hObject,'BackgroundColor'), get(0,'defaultUicontrolBackgroundColor'))
    set(hObject,'BackgroundColor','white');
end


% --- Executes on button press in ConvertExecute.
function ConvertExecute_Callback(hObject, eventdata, handles)
% hObject    handle to ConvertExecute (see GCBO)
% eventdata  reserved - to be defined in a future version of MATLAB
% handles    structure with handles and user data (see GUIDATA)

ConvertRawDataset = get(handles.ConvertRawDataset,'String');
ConvertOutputFolder = get(handles.ConvertOutputFolder,'String');
ConvertOutputName = get(handles.ConvertOutputName,'String');

ConvertOutputPath = [ConvertOutputFolder ConvertOutputName '.mat'];

Converter(ConvertRawDataset,ConvertOutputPath);


function edit36_Callback(hObject, eventdata, handles)
% hObject    handle to edit36 (see GCBO)
% eventdata  reserved - to be defined in a future version of MATLAB
% handles    structure with handles and user data (see GUIDATA)

% Hints: get(hObject,'String') returns contents of edit36 as text
%        str2double(get(hObject,'String')) returns contents of edit36 as a double


% --- Executes during object creation, after setting all properties.
function edit36_CreateFcn(hObject, eventdata, handles)
% hObject    handle to edit36 (see GCBO)
% eventdata  reserved - to be defined in a future version of MATLAB
% handles    empty - handles not created until after all CreateFcns called

% Hint: edit controls usually have a white background on Windows.
%       See ISPC and COMPUTER.
if ispc && isequal(get(hObject,'BackgroundColor'), get(0,'defaultUicontrolBackgroundColor'))
    set(hObject,'BackgroundColor','white');
end


% --- Executes on button press in checkbox9.
function checkbox9_Callback(hObject, eventdata, handles)
% hObject    handle to checkbox9 (see GCBO)
% eventdata  reserved - to be defined in a future version of MATLAB
% handles    structure with handles and user data (see GUIDATA)

% Hint: get(hObject,'Value') returns toggle state of checkbox9


% --- Executes on button press in checkbox10.
function checkbox10_Callback(hObject, eventdata, handles)
% hObject    handle to checkbox10 (see GCBO)
% eventdata  reserved - to be defined in a future version of MATLAB
% handles    structure with handles and user data (see GUIDATA)

% Hint: get(hObject,'Value') returns toggle state of checkbox10

if ~ get(handles.checkbox11,'Value'),
    set(handles.checkbox10,'Value',1);
end

% --- Executes on button press in checkbox11.
function checkbox11_Callback(hObject, eventdata, handles)
% hObject    handle to checkbox11 (see GCBO)
% eventdata  reserved - to be defined in a future version of MATLAB
% handles    structure with handles and user data (see GUIDATA)

% Hint: get(hObject,'Value') returns toggle state of checkbox11

if ~ get(handles.checkbox10,'Value'),
    set(handles.checkbox11,'Value',1);
end


if get(handles.checkbox11,'Value'),
    set(handles.IncludeFromOtherCheck,'Enable','on');
    if get(handles.IncludeFromOtherCheck,'Value'),
        set(handles.ReferencePath,'Enable','on');
        set(handles.edit36,'Enable','off');
        set(handles.checkbox9,'Enable','off');
    else
        set(handles.ReferencePath,'Enable','off');
        set(handles.edit36,'Enable','on');
        set(handles.checkbox9,'Enable','on');
    end
else
    set(handles.IncludeFromOtherCheck,'Enable','off');
    set(handles.ReferencePath,'Enable','off');
    set(handles.edit36,'Enable','off');
    set(handles.checkbox9,'Enable','off');
end


% --- Executes on button press in CreateIndexSet.
function CreateIndexSet_Callback(hObject, eventdata, handles)
% hObject    handle to CreateIndexSet (see GCBO)
% eventdata  reserved - to be defined in a future version of MATLAB
% handles    structure with handles and user data (see GUIDATA)

% Hint: get(hObject,'Value') returns toggle state of CreateIndexSet


% --- Executes on button press in IncludeFromOtherCheck.
function IncludeFromOtherCheck_Callback(hObject, eventdata, handles)
% hObject    handle to IncludeFromOtherCheck (see GCBO)
% eventdata  reserved - to be defined in a future version of MATLAB
% handles    structure with handles and user data (see GUIDATA)

% Hint: get(hObject,'Value') returns toggle state of IncludeFromOtherCheck


if get(handles.IncludeFromOtherCheck,'Value'),
    set(handles.ReferencePath,'Enable','on');
    set(handles.edit36,'Enable','off');
    set(handles.checkbox9,'Enable','off');
else
    set(handles.ReferencePath,'Enable','off');
    set(handles.edit36,'Enable','on');
    set(handles.checkbox9,'Enable','on');
end

function ReferencePath_Callback(hObject, eventdata, handles)
% hObject    handle to ReferencePath (see GCBO)
% eventdata  reserved - to be defined in a future version of MATLAB
% handles    structure with handles and user data (see GUIDATA)

% Hints: get(hObject,'String') returns contents of ReferencePath as text
%        str2double(get(hObject,'String')) returns contents of ReferencePath as a double


% --- Executes during object creation, after setting all properties.
function ReferencePath_CreateFcn(hObject, eventdata, handles)
% hObject    handle to ReferencePath (see GCBO)
% eventdata  reserved - to be defined in a future version of MATLAB
% handles    empty - handles not created until after all CreateFcns called

% Hint: edit controls usually have a white background on Windows.
%       See ISPC and COMPUTER.
if ispc && isequal(get(hObject,'BackgroundColor'), get(0,'defaultUicontrolBackgroundColor'))
    set(hObject,'BackgroundColor','white');
end


% --- Executes on button press in BrowseReference.
function BrowseReference_Callback(hObject, eventdata, handles)
% hObject    handle to BrowseReference (see GCBO)
% eventdata  reserved - to be defined in a future version of MATLAB
% handles    structure with handles and user data (see GUIDATA)

[FileName,PathName,FilterIndex] = uigetfile('*.*','MultiSelect','off');
set(handles.ReferencePath,'String',[PathName FileName]);


% --- Executes on button press in ChainsSpecified.
function ChainsSpecified_Callback(hObject, eventdata, handles)
% hObject    handle to ChainsSpecified (see GCBO)
% eventdata  reserved - to be defined in a future version of MATLAB
% handles    structure with handles and user data (see GUIDATA)

% Hint: get(hObject,'Value') returns toggle state of ChainsSpecified


%%%%%%%%%%%%%%%%%%%%%%%%%%%%%%%%%%%%%%%%%%%%%%%%%%%%%%%%%%%%%%%%%%%%%%%%%%%
%%%%%%%%%%%%%%%%%%%%%%%%%%%%%%%%%%%%%%%%%%%%%%%%%%%%%%%%%%%%%%%%%%%%%%%%%%%
%%%%%%%%%%%%%%%%%%%%%%%%%%%%%%%%%%%%%%%%%%%%%%%%%%%%%%%%%%%%%%%%%%%%%%%%%%%
%%%%%%%%%%%%%%%%%%%%%%%%%%%%%%%%%%%%%%%%%%%%%%%%%%%%%%%%%%%%%%%%%%%%%%%%%%%
%%%%%%%%%%%%%%%%%%%%%%%%%%%%%%%%%%%%%%%%%%%%%%%%%%%%%%%%%%%%%%%%%%%%%%%%%%%
%%%%%%%%%%%%%%%%%%%%%%%%%%%%%%%%%%%%%%%%%%%%%%%%%%%%%%%%%%%%%%%%%%%%%%%%%%%
%%%%%%THIS IS WHERE THE MANUAL PROGRAMMING STARTS \SBH%%%%%%%%%%%%%%%%%%%%%
%%%%%%%%%%%%%%%%%%%%%%%%%%%%%%%%%%%%%%%%%%%%%%%%%%%%%%%%%%%%%%%%%%%%%%%%%%%
%%%%%%%%%%%%%%%%%%%%%%%%%%%%%%%%%%%%%%%%%%%%%%%%%%%%%%%%%%%%%%%%%%%%%%%%%%%
%%%%%%%%%%%%%%%%%%%%%%%%%%%%%%%%%%%%%%%%%%%%%%%%%%%%%%%%%%%%%%%%%%%%%%%%%%%
%%%%%%%%%%%%%%%%%%%%%%%%%%%%%%%%%%%%%%%%%%%%%%%%%%%%%%%%%%%%%%%%%%%%%%%%%%%
%%%%%%%%%%%%%%%%%%%%%%%%%%%%%%%%%%%%%%%%%%%%%%%%%%%%%%%%%%%%%%%%%%%%%%%%%%%
%%%%%%%%%%%%%%%%%%%%%%%%%%%%%%%%%%%%%%%%%%%%%%%%%%%%%%%%%%%%%%%%%%%%%%%%%%%

function CreateExProStruct(GetMode,FileList,PDBpath,HSSPpath,ExProStructPath,DebugMode,UnknownHault,DoValidate,OnlyMissing)
%Function loads the HSSPload and PDBload and saves the combined output to
%file for every file in argument list HSSPfileList \SBH

global ErrorCount %Keeps track of certain types of errors to determine if logfile shold be rewritten or appended
ErrorCount(1:2) = 0; %Sets starting values to 0, when error occures, switches value to 1 for certain error type
OldFiles = dir(ExProStructPath);

%Switching between the three modes for inputs: 1 - All files in folder, 2 -
%List of files, 3 - files written in field

Statusfile = fopen('Status.txt','w');
IgnoredFiles = 0;
SavedFiles = 0;

switch GetMode
    case 1
        HSSPdir = dir(HSSPpath);
        TotalFiles = size(HSSPdir,1)-2;
        fprintf(1,'-----Creating ExProStruct from %d entries.-----\n',TotalFiles)
        tic
        %Do for every file in the directory
        for i = 3:size(HSSPdir,1);
            ThisHSSP = HSSPdir(i).name;
            Exists = 0;
            for j = 3:size(OldFiles,1);
                if strcmp(OldFiles(j).name(1:4),upper(ThisHSSP(1:4)))
                    Exists = 1;
                    break
                end
            end
            if ~ (OnlyMissing && Exists)
                fprintf(1,'Loading %s, file %d of %d. %d percent complete.\n',ThisHSSP,i-2,TotalFiles,round((i-3)/TotalFiles*100));
                try
                    fprintf(1,'Loading HSSP data.\n');
                    [PDBid,ExProStruct] = HSSPload([HSSPpath ThisHSSP]); %Load the HSSP file
                catch ME
                    idSegLast = char(regexp(ME.identifier, '(?<=:)\w+$', 'match'));
                    switch idSegLast,
                        case 'InvalidFid'
                            Logfile = ErrorLogging(1,['File not found:' ThisHSSP]);
                            fprintf(1, ['Invalid HSSP ID ' ThisHSSP '. Saved to log ' regexprep(Logfile,'\','\\\\') '\n']);
                        case {'nonExistentField', 'alignmentMismatch', 'subsassignnumelmismatch','index_assign_element_count_mismatch','badsubscript','unassignedOutputs'}
                            Logfile = ErrorLogging(1,['Corrupted file :' ThisHSSP]);
                            fprintf(1, ['HSSP file ' ThisHSSP ' is corrupted. Saved to log ' regexprep(Logfile,'\','\\\\') '\n']);
                        otherwise
                            if UnknownHault,
                                for p = 1:length(ME.stack),
                                    errmsg = ['Error encountered in line ' num2str(ME.stack(p).line) ' in file ' char(regexp(ME.stack(p).file,'\w+\.\w+$','match')) '\n'];
                                    fprintf(1,sprintf(errmsg));
                                end

                                Logfile = ErrorLogging(1,['Unknown error in file: ' ThisHSSP]);
                                fprintf(1,'Unknown error encountered, haulting for manual debugging mode. Type "ME" for error information. "return" to proceed with next file.\n');
                                keyboard
                            else
                                Logfile = ErrorLogging(1,['File not found:' ThisHSSP]);
                                fprintf(1, ['Unknown error in HSSP ID ' ThisHSSP '. Saved to log ' regexprep(Logfile,'\','\\\\') '\n']);
                            end
                    end
                    if DebugMode,
                        for p = 1:length(ME.stack),
                            errmsg = ['Error encountered in line ' num2str(ME.stack(p).line) ' in file ' char(regexp(ME.stack(p).file,'\w+\.\w+$','match')) '\n'];
                            fprintf(1,sprintf(errmsg));
                        end
                        fprintf(1,'Entering manual debugging mode. Type "ME" for error information. "return" to proceed with next file.\n');
                        keyboard
                    end
                    clear ExProStruct
                    IgnoredFiles = IgnoredFiles + 1;
                    continue
                end

                try
                    fprintf(1,'Loading PDB data.\n');
                    ExProStruct = PDBload([PDBpath 'pdb' PDBid '.ent'],ExProStruct); %Load the PDB file
                catch ME
                    idSegLast = char(regexp(ME.identifier, '(?<=:)\w+$', 'match'));
                    switch idSegLast,
                        case 'BadPDBFile'
                            Logfile = ErrorLogging(2,['File not found:' PDBid]);
                            fprintf(1, ['Invalid PDB ID ' PDBid '. Saved to log ' regexprep(Logfile,'\','\\\\') '\n']);
                        otherwise
                            if UnknownHault,
                                for p = 1:length(ME.stack),
                                    errmsg = ['Error encountered in line ' num2str(ME.stack(p).line) ' in file ' char(regexp(ME.stack(p).file,'\w+\.\w+$','match')) '\n'];
                                    fprintf(1,sprintf(errmsg));
                                end

                                Logfile = ErrorLogging(1,['Unknown error in file: ' ThisHSSP]);
                                fprintf(1,'Unknown error encountered, haulting for manual debugging mode. Type "ME" for error information. "return" to proceed with next file.\n');
                                keyboard
                            else
                                Logfile = ErrorLogging(1,['File not found:' ThisHSSP]);
                                fprintf(1, ['Unknown error in HSSP ID ' ThisHSSP '. Saved to log ' regexprep(Logfile,'\','\\\\') '\n']);
                            end
                    end
                    if DebugMode,
                        for p = 1:length(ME.stack),
                            errmsg = ['Error encountered in line ' num2str(ME.stack(p).line) ' in file ' char(regexp(ME.stack(p).file,'\w+\.\w+$','match')) '\n'];
                            fprintf(1,sprintf(errmsg));
                        end
                        fprintf(1,'Entering manual debugging mode. Type "ME" for error information. "return" to proceed with next file.\n');
                        keyboard
                    end
                    clear ExProStruct
                    IgnoredFiles = IgnoredFiles + 1;
                    continue
                end
                if DoValidate,
                    try
                        fprintf(1,'Validating structure.\n');
                        ExProStruct = ValidateExProStruct(ExProStruct);
                    catch ME
                        idSegLast = char(regexp(ME.identifier, '(?<=:)\w+$', 'match'));
                        switch idSegLast,
                            case {'CAundef','Atom'}
                                Logfile = ErrorLogging(2,['Corrupted file: ' PDBid]);
                                fprintf(1, ['PDB file ' PDBid ' is corrupted. ' ME.message '. Saved to log ' regexprep(Logfile,'\','\\\\') '\n']);
                            case {'ResType','SecStruct','SA','PDBres','Aligns'}
                                Logfile = ErrorLogging(1,['Corrupted file :' ThisHSSP]);
                                fprintf(1, ['HSSP file ' ThisHSSP ' is corrupted. ' ME.message '. Saved to log ' regexprep(Logfile,'\','\\\\') '\n']);
                            otherwise
                                if UnknownHault,
                                    for p = 1:length(ME.stack),
                                        errmsg = ['Error encountered in line ' num2str(ME.stack(p).line) ' in file ' char(regexp(ME.stack(p).file,'\w+\.\w+$','match')) '\n'];
                                        fprintf(1,sprintf(errmsg));
                                    end

                                    Logfile = ErrorLogging(1,['Unknown error in file: ' ThisHSSP]);
                                    fprintf(1,'Unknown error encountered, haulting for manual debugging mode. Type "ME" for error information. "return" to proceed with next file.\n');
                                    keyboard
                                else
                                    Logfile = ErrorLogging(1,['File not found:' ThisHSSP]);
                                    fprintf(1, ['Unknown error in HSSP ID ' ThisHSSP '. Saved to log ' regexprep(Logfile,'\','\\\\') '\n']);
                                end
                        end
                        if DebugMode,
                            for p = 1:length(ME.stack),
                                errmsg = ['Error encountered in line ' num2str(ME.stack(p).line) ' in file ' char(regexp(ME.stack(p).file,'\w+\.\w+$','match')) '\n'];
                                fprintf(1,sprintf(errmsg));
                            end
                            fprintf(1,'Entering manual debugging mode. Type "ME" for error information. "return" to proceed with next file.\n');
                            keyboard
                        end
                        clear ExProStruct
                        IgnoredFiles = IgnoredFiles + 1;
                        continue
                    end
                end
                save([ExProStructPath PDBid '.mat'],'ExProStruct');
                SavedFiles = SavedFiles + 1;
                elapsed = toc;
                tleft = elapsed*(TotalFiles-(i-2))/(i-2);

                fprintf(1,'ExProStruct has been successfully created and saved for %s.\nElapsed time: %s.\nEstimated time left: %s.\n%d files successfully saved. %d files ignored due to errors.\n\n', PDBid,sec2time(elapsed),sec2time(tleft),SavedFiles,IgnoredFiles);
                fprintf(Statusfile,'ExProStruct has been successfully created and saved for %s.\nElapsed time: %s.\nEstimated time left: %s.\n%d files successfully saved. %d files ignored due to errors.\n\n', PDBid,sec2time(elapsed),sec2time(tleft),SavedFiles,IgnoredFiles);
            else
                fprintf(1,'ExProStruct for %s already exists\n',ThisHSSP);
            end
            clear ExProStruct
        end
    case 2
        FileOfIDs = fopen(FileList);
        TotalFiles = 0
        while 1
            if ~ischar(Line)
                break
            end
            fgetl(FileOfIDs)
            TotalFiles = TotalFiles + 1;
        end
        fclose(FileOfIDs);
        tic
        keyboard
        fprintf(1,'-----Creating ExProStruct from %d entries.-----\n',TotalFiles)
        FileOfIDs = fopen(FileList);
        Line = fgetl(FileOfIDs);
        i = 1;
        while 1
            if ~ischar(Line)
                break
            end
            fprintf(1,'Loading %s, file %d of %d. %d percent complete.\n',ThisHSSP,i,TotalFiles,round((i-1)/TotalFiles*100));
            ThisHSSP = Line
            Exists = 0;
            for j = 3:size(OldFiles,1);
                if strcmp(OldFiles(j).name(1:4),upper(ThisHSSP(1:4)))
                    Exists = 1;
                    break
                end
            end
            if ~ (OnlyMissing && Exists)
                i = i + 1
                try
                    fprintf(1,'Loading HSSP data.\n');
                    [PDBid,ExProStruct] = HSSPload([HSSPpath ThisHSSP '.hssp']);
                catch ME
                    idSegLast = char(regexp(ME.identifier, '(?<=:)\w+$', 'match'));
                    switch idSegLast,
                        case 'InvalidFid'
                            Logfile = ErrorLogging(1,['File not found:' ThisHSSP]);
                            fprintf(1, ['Invalid HSSP ID ' ThisHSSP '. Saved to log ' regexprep(Logfile,'\','\\\\') '\n']);
                        case {'nonExistentField', 'alignmentMismatch', 'subsassignnumelmismatch','index_assign_element_count_mismatch','badsubscript','unassignedOutputs'}
                            Logfile = ErrorLogging(1,['Corrupted file :' ThisHSSP]);
                            fprintf(1, ['HSSP file ' ThisHSSP ' is corrupted. Saved to log ' regexprep(Logfile,'\','\\\\') '\n']);
                        otherwise
                            if UnknownHault,
                                for p = 1:length(ME.stack),
                                    errmsg = ['Error encountered in line ' num2str(ME.stack(p).line) ' in file ' char(regexp(ME.stack(p).file,'\w+\.\w+$','match')) '\n'];
                                    fprintf(1,sprintf(errmsg));
                                end

                                Logfile = ErrorLogging(1,['Unknown error in file: ' ThisHSSP]);
                                fprintf(1,'Unknown error encountered, haulting for manual debugging mode. Type "ME" for error information. "return" to proceed with next file.\n');
                                keyboard
                            else
                                Logfile = ErrorLogging(1,['File not found:' ThisHSSP]);
                                fprintf(1, ['Unknown error in HSSP ID ' ThisHSSP '. Saved to log ' regexprep(Logfile,'\','\\\\') '\n']);
                            end
                    end
                    if DebugMode,
                        for p = 1:length(ME.stack),
                            errmsg = ['Error encountered in line ' num2str(ME.stack(p).line) ' in file ' char(regexp(ME.stack(p).file,'\w+\.\w+$','match')) '\n'];
                            fprintf(1,sprintf(errmsg));
                        end
                        fprintf(1,'Entering manual debugging mode. Type "ME" for error information. "return" to proceed with next file.\n');
                        keyboard
                    end
                    clear ExProStruct
                    IgnoredFiles = IgnoredFiles + 1;
                    continue
                end

                try
                    fprintf(1,'Loading PDB data.\n');
                    ExProStruct = PDBload([PDBpath 'pdb' PDBid '.ent'],ExProStruct);
                catch ME
                    idSegLast = char(regexp(ME.identifier, '(?<=:)\w+$', 'match'));
                    switch idSegLast,
                        case 'BadPDBFile'
                            Logfile = ErrorLogging(2,['File not found:' PDBid]);
                            fprintf(1, ['Invalid PDB ID ' PDBid '. Saved to log ' regexprep(Logfile,'\','\\\\') '\n']);
                        otherwise
                            if UnknownHault,
                                for p = 1:length(ME.stack),
                                    errmsg = ['Error encountered in line ' num2str(ME.stack(p).line) ' in file ' char(regexp(ME.stack(p).file,'\w+\.\w+$','match')) '\n'];
                                    fprintf(1,sprintf(errmsg));
                                end

                                Logfile = ErrorLogging(1,['Unknown error in file: ' ThisHSSP]);
                                fprintf(1,'Unknown error encountered, haulting for manual debugging mode. Type "ME" for error information. "return" to proceed with next file.\n');
                                keyboard
                            else
                                Logfile = ErrorLogging(1,['File not found:' ThisHSSP]);
                                fprintf(1, ['Unknown error in HSSP ID ' ThisHSSP '. Saved to log ' regexprep(Logfile,'\','\\\\') '\n']);
                            end
                    end
                    if DebugMode,
                        for p = 1:length(ME.stack),
                            errmsg = ['Error encountered in line ' num2str(ME.stack(p).line) ' in file ' char(regexp(ME.stack(p).file,'\w+\.\w+$','match')) '\n'];
                            fprintf(1,sprintf(errmsg));
                        end
                        fprintf(1,'Entering manual debugging mode. Type "ME" for error information. "return" to proceed with next file.\n');
                        keyboard
                    end
                    clear ExProStruct
                    IgnoredFiles = IgnoredFiles + 1;
                    continue
                end
                if DoValidate,
                    try
                        fprintf(1,'Validating structure.\n');
                        ExProStruct = ValidateExProStruct(ExProStruct);
                    catch ME
                        idSegLast = char(regexp(ME.identifier, '(?<=:)\w+$', 'match'));
                        switch idSegLast,
                            case {'CAundef','Atom'}
                                Logfile = ErrorLogging(2,['Corrupted file: ' PDBid]);
                                fprintf(1, ['PDB file ' PDBid ' is corrupted. ' ME.message '. Saved to log ' regexprep(Logfile,'\','\\\\') '\n']);
                            case {'ResType','SecStruct','SA','PDBres','Aligns'}
                                Logfile = ErrorLogging(1,['Corrupted file :' ThisHSSP]);
                                fprintf(1, ['HSSP file ' ThisHSSP ' is corrupted. ' ME.message '. Saved to log ' regexprep(Logfile,'\','\\\\') '\n']);
                            otherwise
                                if UnknownHault,
                                    for p = 1:length(ME.stack),
                                        errmsg = ['Error encountered in line ' num2str(ME.stack(p).line) ' in file ' char(regexp(ME.stack(p).file,'\w+\.\w+$','match')) '\n'];
                                        fprintf(1,sprintf(errmsg));
                                    end

                                    Logfile = ErrorLogging(1,['Unknown error in file: ' ThisHSSP]);
                                    fprintf(1,'Unknown error encountered, haulting for manual debugging mode. Type "ME" for error information. "return" to proceed with next file.\n');
                                    keyboard
                                else
                                    Logfile = ErrorLogging(1,['File not found:' ThisHSSP]);
                                    fprintf(1, ['Unknown error in HSSP ID ' ThisHSSP '. Saved to log ' regexprep(Logfile,'\','\\\\') '\n']);
                                end
                        end
                        if DebugMode,
                            for p = 1:length(ME.stack),
                                errmsg = ['Error encountered in line ' num2str(ME.stack(p).line) ' in file ' char(regexp(ME.stack(p).file,'\w+\.\w+$','match')) '\n'];
                                fprintf(1,sprintf(errmsg));
                            end
                            fprintf(1,'Entering manual debugging mode. Type "ME" for error information. "return" to proceed with next file.\n');
                            keyboard
                        end
                        clear ExProStruct
                        IgnoredFiles = IgnoredFiles + 1;
                        continue
                    end
                end
                save([ExProStructPath PDBid '.mat'],'ExProStruct');
                SavedFiles = SavedFiles + 1;
                elapsed = toc;
                tleft = elapsed*(TotalFiles-i)/i;
                fprintf(1,'ExProStruct has been successfully created and saved for %s.\nElapsed time: %s.\nEstimated time left: %s.\n%d files successfully saved. %d files ignored due to errors.\n\n', PDBid,sec2time(elapsed),sec2time(tleft),SavedFiles,IgnoredFiles);
                fprintf(Statusfile,'ExProStruct has been successfully created and saved for %s.\nElapsed time: %s.\nEstimated time left: %s.\n%d files successfully saved. %d files ignored due to errors.\n\n', PDBid,sec2time(elapsed),sec2time(tleft),SavedFiles,IgnoredFiles);

            else
                fprintf(1,'ExProStruct for %s already exists\n',ThisHSSP);
            end


            clear ExProStruct
            Line = fgetl(FileOfIDs);
        end
        fclose(FileOfIDs);
    case 3
        SeperateIndices = findstr(FileList,';');
        TotalFiles = length(SeperateIndices) + 1;
        tic
        fprintf(1,'-----Creating ExProStruct from %d entries.-----\n',TotalFiles)
        for i = 0:length(SeperateIndices),
            if length(SeperateIndices) == 0,
                ThisHSSP = FileList;
            elseif i == 0,
                ThisHSSP = FileList(1:SeperateIndices(1)-1);
            elseif i == length(SeperateIndices),
                ThisHSSP = FileList(SeperateIndices(i)+1:length(FileList));
            else
                ThisHSSP = FileList(SeperateIndices(i)+1:SeperateIndices(i+1)-1);
            end
            Exists = 0;
            for j = 3:size(OldFiles,1);
                if strcmp(OldFiles(j).name(1:4),upper(ThisHSSP(1:4)))
                    Exists = 1;
                    break
                end
            end
            if ~ (OnlyMissing && Exists)

                fprintf(1,'Loading %s, file %d of %d. %d percent complete.\n',ThisHSSP,i+1,TotalFiles,round((i)/TotalFiles*100));

                try
                    fprintf(1,'Loading HSSP data.\n');
                    [PDBid,ExProStruct] = HSSPload([HSSPpath ThisHSSP '.hssp']);
                catch ME
                    idSegLast = char(regexp(ME.identifier, '(?<=:)\w+$', 'match'));
                    switch idSegLast,
                        case 'InvalidFid'
                            Logfile = ErrorLogging(1,['File not found:' ThisHSSP]);
                            fprintf(1, ['Invalid HSSP ID ' ThisHSSP '. Saved to log ' regexprep(Logfile,'\','\\\\') '\n']);
                        case {'nonExistentField', 'alignmentMismatch', 'subsassignnumelmismatch','index_assign_element_count_mismatch','badsubscript','unassignedOutputs'}
                            Logfile = ErrorLogging(1,['Corrupted file :' ThisHSSP]);
                            fprintf(1, ['HSSP file ' ThisHSSP ' is corrupted. Saved to log ' regexprep(Logfile,'\','\\\\') '\n']);
                        otherwise
                            if UnknownHault,
                                for p = 1:length(ME.stack),
                                    errmsg = ['Error encountered in line ' num2str(ME.stack(p).line) ' in file ' char(regexp(ME.stack(p).file,'\w+\.\w+$','match')) '\n'];
                                    fprintf(1,sprintf(errmsg));
                                end

                                Logfile = ErrorLogging(1,['Unknown error in file: ' ThisHSSP]);
                                fprintf(1,'Unknown error encountered, haulting for manual debugging mode. Type "ME" for error information. "return" to proceed with next file.\n');
                                keyboard
                            else
                                Logfile = ErrorLogging(1,['File not found:' ThisHSSP]);
                                fprintf(1, ['Unknown error in HSSP ID ' ThisHSSP '. Saved to log ' regexprep(Logfile,'\','\\\\') '\n']);
                            end
                    end
                    if DebugMode,
                        for p = 1:length(ME.stack),
                            errmsg = ['Error encountered in line ' num2str(ME.stack(p).line) ' in file ' char(regexp(ME.stack(p).file,'\w+\.\w+$','match')) '\n'];
                            fprintf(1,sprintf(errmsg));
                        end
                        fprintf(1,'Entering manual debugging mode. Type "ME" for error information. "return" to proceed with next file.\n');
                        keyboard
                    end
                    clear ExProStruct
                    IgnoredFiles = IgnoredFiles + 1;
                    continue
                end

                try
                    fprintf(1,'Loading PDB data.\n');
                    ExProStruct = PDBload([PDBpath 'pdb' PDBid '.ent'],ExProStruct);
                catch ME
                    idSegLast = char(regexp(ME.identifier, '(?<=:)\w+$', 'match'));
                    switch idSegLast,
                        case 'BadPDBFile'
                            Logfile = ErrorLogging(2,['File not found:' PDBid]);
                            fprintf(1, ['Invalid PDB ID ' PDBid '. Saved to log ' regexprep(Logfile,'\','\\\\') '\n']);
                        otherwise
                            if UnknownHault,
                                for p = 1:length(ME.stack),
                                    errmsg = ['Error encountered in line ' num2str(ME.stack(p).line) ' in file ' char(regexp(ME.stack(p).file,'\w+\.\w+$','match')) '\n'];
                                    fprintf(1,sprintf(errmsg));
                                end

                                Logfile = ErrorLogging(2,['Unknown error in file: ' PDBid]);
                                fprintf(1,'Unknown error encountered, haulting for manual debugging mode. Type "ME" for error information. "return" to proceed with next file.\n');
                                keyboard
                            else
                                Logfile = ErrorLogging(2,['File not found:' PDBid]);
                                fprintf(1, ['Unknown error in PDB ID ' PDBid '. Saved to log ' regexprep(Logfile,'\','\\\\') '\n']);
                            end
                    end
                    if DebugMode,
                        for p = 1:length(ME.stack),
                            errmsg = ['Error encountered in line ' num2str(ME.stack(p).line) ' in file ' char(regexp(ME.stack(p).file,'\w+\.\w+$','match')) '\n'];
                            fprintf(1,sprintf(errmsg));
                        end
                        fprintf(1,'Entering manual debugging mode. Type "ME" for error information. "return" to proceed with next file.\n');
                        keyboard
                    end
                    clear ExProStruct
                    IgnoredFiles = IgnoredFiles + 1;
                    continue
                end
                if DoValidate,
                    try
                        fprintf(1,'Validating structure.\n');
                        ExProStruct = ValidateExProStruct(ExProStruct);
                    catch ME
                        idSegLast = char(regexp(ME.identifier, '(?<=:)\w+$', 'match'));
                        switch idSegLast,
                            case {'CAundef','Atom'}
                                Logfile = ErrorLogging(2,['Corrupted file: ' PDBid]);
                                fprintf(1, ['PDB file ' PDBid ' is corrupted. ' ME.message '. Saved to log ' regexprep(Logfile,'\','\\\\') '\n']);
                            case {'ResType','SecStruct','SA','PDBres','Aligns'}
                                Logfile = ErrorLogging(1,['Corrupted file :' ThisHSSP]);
                                fprintf(1, ['HSSP file ' ThisHSSP ' is corrupted. ' ME.message '. Saved to log ' regexprep(Logfile,'\','\\\\') '\n']);
                            otherwise
                                if UnknownHault,
                                    for p = 1:length(ME.stack),
                                        errmsg = ['Error encountered in line ' num2str(ME.stack(p).line) ' in file ' char(regexp(ME.stack(p).file,'\w+\.\w+$','match')) '\n'];
                                        fprintf(1,sprintf(errmsg));
                                    end

                                    Logfile = ErrorLogging(1,['Unknown error in file: ' ThisHSSP]);
                                    fprintf(1,'Unknown error encountered, haulting for manual debugging mode. Type "ME" for error information. "return" to proceed with next file.\n');
                                    keyboard
                                else
                                    Logfile = ErrorLogging(1,['File not found:' ThisHSSP]);
                                    fprintf(1, ['Unknown error in HSSP ID ' ThisHSSP '. Saved to log ' regexprep(Logfile,'\','\\\\') '\n']);
                                end
                        end
                        if DebugMode,
                            for p = 1:length(ME.stack),
                                errmsg = ['Error encountered in line ' num2str(ME.stack(p).line) ' in file ' char(regexp(ME.stack(p).file,'\w+\.\w+$','match')) '\n'];
                                fprintf(1,sprintf(errmsg));
                            end
                            fprintf(1,'Entering manual debugging mode. Type "ME" for error information. "return" to proceed with next file.\n');
                            keyboard
                        end
                        clear ExProStruct
                        IgnoredFiles = IgnoredFiles + 1;
                        continue
                    end
                end
                save([ExProStructPath PDBid '.mat'],'ExProStruct');
                SavedFiles = SavedFiles + 1;
                elapsed = toc;
                tleft = elapsed*(TotalFiles-(i+1))/(i+1);
                fprintf(1,'ExProStruct has been successfully created and saved for %s.\nElapsed time: %s.\nEstimated time left: %s.\n%d files successfully saved. %d files ignored due to errors.\n\n', PDBid,sec2time(elapsed),sec2time(tleft),SavedFiles,IgnoredFiles);
                fprintf(Statusfile,'ExProStruct has been successfully created and saved for %s.\nElapsed time: %s.\nEstimated time left: %s.\n%d files successfully saved. %d files ignored due to errors.\n\n', PDBid,sec2time(elapsed),sec2time(tleft),SavedFiles,IgnoredFiles);
            else
                fprintf(1,'ExProStruct for %s already exists\n',ThisHSSP);
            end
            clear ExProStruct
        end
end

fclose(Statusfile);

elapsed = toc;
fprintf(1,'-----Finished creating ExProStruct. Total elapsed time: %s-----\n',sec2time(elapsed));

function [PDBid,ExProStruct] = HSSPload(FileName)
%Function loading residues from HSSP file. For each residue, defines
%residue type, secondary structure, solvent acc., number in pdb, alignment
%from hssp. \SBH

%Opens the HSSP file, and defines variables
HSSPfile = fopen(FileName,'r');


HeaderProtein = '## PROTEINS';
Header = '## ALIGNMENTS';

g = 0; %Number of times residues have been run thrught, that is how many times has "## ALIGNMENTS" been reached

%Loop running through every line in file, until EOF has been reached
while 1,
    Line = fgetl(HSSPfile);
    if ~ischar(Line) %Testing for EOF
        break;
    end
    %Extracts name of matching pdb file, returns as function output
    if length(Line)>6,
        if Line(1:5) == 'PDBID'
            PDBid = upper(Line(12:15));
        end
    end

    if length(Line)>=length(HeaderProtein),
        if strcmp(Line(1:length(HeaderProtein)),HeaderProtein),
            i = 1;
            Line = fgetl(HSSPfile);
            Line = fgetl(HSSPfile);
            while Line(1:2) ~= '##',
                ExProStruct(1).AlignIde(i) = str2num(Line(29:32));
                i = i + 1;
                Line = fgetl(HSSPfile);
            end
        end
    end

    %Runs a loop everytime "Header" is reached, that is "## ALIGNMENTS,
    %ends the loop when file holds no more allignments
    if length(Line)>=length(Header),
        while strcmp(Line(1:length(Header)),Header),
            %Defines some running variables
            g = g + 1;
            i = 0; %Current residue position
            Chain = 0; %Current chain...
            OldChain = '';
            Line = fgetl(HSSPfile);
            Line = fgetl(HSSPfile);

            %Runs loop untill no more residues in this ## Alignment tab
            while Line(1:2) ~= '##',
                if strcmp('!',Line(15));
                    Line = fgetl(HSSPfile);
                end

                PDBchain = Line(13);

                %Tests if new chain is reached, and adjusts variables if
                %that is the case                
                if ~strcmp(OldChain,PDBchain),
                    if Chain > 0,
                        ExProStruct(Chain).ChainLength = PDBres;
                    end
                    Chain = Chain + 1;
                    i = 0;
                end
                OldChain = PDBchain;
                
                %Identifies number of same residue in pdb file
                PDBres = str2num(Line(8:11));
                
                if isempty(PDBres)
                    Line = fgetl(HSSPfile);
                    continue
                end

                i = i + 1;

                %Tests if this is the first runthrough of residues, if so,
                %saves some standard values into ExProStruct
                if g == 1,
                    HSSPsa = str2num(Line(37:39));
                    ResType = aa2int(Line(15));
                    switch Line(18),
                        case 'H'
                            SecStruct = 1;
                        case 'E'
                            SecStruct = 2;
                        case 'T'
                            SecStruct = 3;
                        otherwise
                            SecStruct = 4;
                    end

                    ExProStruct(Chain).Residue(i).ResType = ResType;
                    ExProStruct(Chain).Residue(i).SecStruct = SecStruct;
                    ExProStruct(Chain).Residue(i).SA = HSSPsa;
                    ExProStruct(Chain).Residue(i).PDBres = PDBres;
                    ExProStruct(Chain).Residue(i).PDBchain = PDBchain;
                end

                %Tests if current residue pdbnumber matches that of the one
                %in the ExProStruct, just to make sure. If this is the
                %case, changes alignment value for this residue to 1.
                if ExProStruct(Chain).Residue(i).PDBres == PDBres,
                    if length(ExProStruct(1).AlignIde) - (g-1)*70 >= 70
                        MaxJ = 70;
                    else
                        MaxJ = length(ExProStruct(1).AlignIde) - (g-1)*70;
                    end
                    for j = 1:MaxJ,
                        if length(Line)-51 >= j,
                            Subst = Line(51+j);
                            AAnum = aa2int(Subst);
                        else
                            AAnum = 0;
                        end
                        if AAnum > 20,
                            AAnum = 0;
                        end
                        ExProStruct(Chain).Residue(i).Align(j+70*(g-1)) = AAnum;
                    end
                else
                    error('HSSPload:alignmentMismatch','Error in matching allignments pdbid %d in block on %d',PDBres,g);
                end

                Line = fgetl(HSSPfile);
            end
            ExProStruct(Chain).ChainLength = PDBres;
        end
    end
end
fclose(HSSPfile);


function ExProStruct = PDBload(FileName,ExProStruct)
%Function loads PDB file into array, and transfers coordinates and pdb-id
%for residues into ProExtract_V2p4 Structure array. \SBH
%Opens the PDB file in pdbread-structure

PDBStruct = pdbread(FileName);

if isfield(PDBStruct,'Title'),
    ExProStruct(1).Title = PDBStruct.Title;
else
    ExProStruct(1).Title = 'Undefined';
end

if isfield(PDBStruct,'Header'),
    if isfield(PDBStruct.Header,'classification'),
        ExProStruct(1).Classification = PDBStruct.Header.classification;
    else
        ExProStruct(1).Classification = 'Undefined';
    end
else
    ExProStruct(1).Classification = 'Undefined';
end

if isfield(PDBStruct,'Keywords'),
    ExProStruct(1).Keywords = PDBStruct.Keywords;
else
    ExProStruct(1).Keywords = 'Undefined';
end

if isfield(PDBStruct,'Source'),
    ExProStruct(1).Source = PDBStruct.Source;
else
    ExProStruct(1).Source = 'Undefined';
end

%Finding number of atoms in model, starting residue position (pdb) and
%defining variables

Chains = size(ExProStruct,2);
NumAtoms = size(PDBStruct.Model(1,1).Atom,2);
OldResNr = -1000;

%Looping through all atoms, if not hydrogen executes inner code
for i = 1:NumAtoms,
    if ~strcmp(PDBStruct.Model(1,1).Atom(1,i).AtomName,'H'),
        PDBres = PDBStruct.Model(1,1).Atom(1,i).resSeq; %Residue # in PDB
        PDBchain = PDBStruct.Model(1,1).Atom(1,i).chainID;
        if PDBres ~= OldResNr, %Checks if new residue has been reached
            CurrentAtom = 1;
        else
            CurrentAtom = CurrentAtom + 1;
        end
        %Loops through all residues in ExProStruct searching for one with
        %PDBres equal to the one found here, if present in HSSP, should be
        %present in the structure as well. When found, saves coordinates of
        %atoms and atom names.
        for j = 1:size(ExProStruct,2)
            for k = 1:size(ExProStruct(j).Residue,2)
                if (ExProStruct(j).Residue(k).PDBres == PDBres) && strcmpi(ExProStruct(j).Residue(k).PDBchain,PDBchain),
                    %Extracting coordinates from PDB
                    X = PDBStruct.Model(1,1).Atom(1,i).X;
                    Y = PDBStruct.Model(1,1).Atom(1,i).Y;
                    Z = PDBStruct.Model(1,1).Atom(1,i).Z;
                    AtomName = PDBStruct.Model(1,1).Atom(1,i).AtomName;
                    
                    %Writing to structure
                    ExProStruct(j).Residue(k).Atom(CurrentAtom).ID = AtomName;
                    ExProStruct(j).Residue(k).Atom(CurrentAtom).X = X;
                    ExProStruct(j).Residue(k).Atom(CurrentAtom).Y = Y;
                    ExProStruct(j).Residue(k).Atom(CurrentAtom).Z = Z;
                end
            end
        end
        OldResNr = PDBres;
    end
end

function ExProStruct = ValidateExProStruct(ExProStruct)
%Validates the structure obtained to check that all fields that should
%contain data does so.
NumAligns = length(ExProStruct(1).AlignIde);
RunToChain = size(ExProStruct,2);
DeletedChain = 0;
for Chain = 1:RunToChain
    ChainDeleted = 0;
    Deleted = 0;
    RunTo = size(ExProStruct(Chain - DeletedChain).Residue,2);
    for i = 1:RunTo
        Delete = 0;
        ResTypeUndefined = 0;
        ResType = ExProStruct(Chain - DeletedChain).Residue(i - Deleted).ResType;
        SecStruct = ExProStruct(Chain - DeletedChain).Residue(i - Deleted).SecStruct;
        SA = ExProStruct(Chain - DeletedChain).Residue(i - Deleted).SA;
        PDBres = ExProStruct(Chain - DeletedChain).Residue(i - Deleted).PDBres;
        PDBchain = ExProStruct(Chain - DeletedChain).Residue(i - Deleted).PDBchain;
        Align = ExProStruct(Chain - DeletedChain).Residue(i - Deleted).Align;
        ChainLength = ExProStruct(Chain - DeletedChain).ChainLength;
        try
            Atom = ExProStruct(Chain - DeletedChain).Residue(i - Deleted).Atom;
        catch
            Atom = [];
        end
        
        if isempty(Atom),
            fprintf(1,'Atom coordinates undefined for residue %d in chain %d. Residue deleted.\n',i,Chain);
            Delete = 1;
            end
        if isempty(ResType) && ~ Delete,
            fprintf(1,'Residue type undefined for residue %d in chain %d. Residue deleted.\n',i,Chain);
            Delete = 1;
            ResTypeUndefined = 1;
        elseif (ResType == 0 | ResType > 20) && ~ Delete,
            fprintf(1,'Residue type undefined for residue %d in chain %d. Residue deleted.\n',i,Chain);
            Delete = 1;
            ResTypeUndefined = 1;
        end
        if isempty(SecStruct) && ~ Delete,
            fprintf(1,'Secondary structure undefined for residue %d in chain %d. Residue deleted.\n',i,Chain)
            Delete = 1;
        end
        if isempty(SA) && ~ Delete,
            fprintf(1,'Solvent accessibility undefined for residue %d in chain %d. Residue deleted.\n',i,Chain)
            Delete = 1;
        end
        if isempty(PDBchain) && ~ Delete,
            fprintf(1,'PDB chain undefined for residue %d in chain %d. Residue deleted.\n',i,Chain)
            Delete = 1;
        end

        if isempty(PDBres) && ~ Delete,
            fprintf(1,'PDB residue number undefined for residue %d in chain %d. Residue deleted.\n',i,Chain)
            Delete = 1;
        end
        if length(Align) ~= NumAligns && ~ Delete,
            fprintf(1,'One or more allignments undefined for residue %d in chain %d. Residue deleted.\n',i,Chain)
            Delete = 1;
        end
        if isempty(ChainLength) && ~ Delete,
            fprintf(1,'Chainlength undefined for chain %d. Residue deleted.\n',Chain)
            Delete = 1;
        end

        CA = 0;
        FunAtom = 0;
        if ~ ResTypeUndefined && ~ Delete,
            Fatom = FunctAtom(ResType);
            for t=1:length(Fatom),
                FunAtom(t)=0;
                for j=1:size(Atom,2)
                    if strcmp(Atom(j).ID,'CA')
                        CA = 1;
                    end
                    if strcmp(Atom(j).ID,Fatom(t)),
                        FunAtom(t) = 1;
                    end
                end
            end
        elseif ~ Delete,
            for j=1:size(Atom,2)
                if strcmp(Atom(j).ID,'CA')
                    CA = 1;
                end
            end
        end
        if ~ CA && ~ Delete,
            fprintf(1,'Position of CA undefined for residue %d in Chain %d. Residue deleted.\n',i,Chain)
            Delete = 1;
        end
        if ~ min(FunAtom) && ~ Delete,
            fprintf(1,'Position of functional atom undefined for residue %d in Chain %d. Residue deleted.\n',i,Chain)
            Delete = 1;
        end
        

        if Delete,
            k = 1;
            for j = 1:size(ExProStruct(Chain - DeletedChain).Residue,2)
                if j ~= i - Deleted,
                    NewResStruct(k) = ExProStruct(Chain - DeletedChain).Residue(j);
                    k = k + 1;
                end
            end
            if k > 1,
                ExProStruct(Chain - DeletedChain).Residue = NewResStruct;
                clear NewResStruct;
                Deleted = Deleted + 1;
            else
            fprintf('Chain %d is now empty. Chain deleted.\n',Chain - DeletedChain);
            if Chain == 1 && size(ExProStruct,2) > 1,
                ExProStruct(Chain+1).AlignIde = ExProStruct(Chain).AlignIde;
                ExProStruct(Chain+1).Title = ExProStruct(Chain).Title;
                ExProStruct(Chain+1).Classification = ExProStruct(Chain).Classification;
                ExProStruct(Chain+1).Keywords = ExProStruct(Chain).Keywords;
                ExProStruct(Chain+1).Source = ExProStruct(Chain).Source;
            end
                for j = 1:size(ExProStruct,2)
                    if j ~= Chain - DeletedChain,
                        NewStruct(k) = ExProStruct(j);
                        k = k + 1;
                    end
                end
                if k <= 1,
                    fprintf('All chains are now deleted. Structure empty.\n');
                    NewStruct.AlignIde = ExProStruct.AlignIde;
                    NewStruct.Residue = [];
                    NewStruct.ChainLength = ExProStruct.ChainLength;
                end
                ExProStruct = NewStruct;
                clear NewStruct;
                DeletedChain = DeletedChain + 1;
                ChainDeleted = 1;
            end
        end
    end
end


function CreateDataset(GetMode,FileList,ExProStructPath,AcMin,AcMax,AcRes,DistMin,DistMax,DistRes,DistMode,UseAlign,UseComulative,MinIDcut,CLMin,CLMax,CLRes,MultiChain,OutputPath,DebugMode,UnknownHault,DoValidate,ScrambleMode,ScrambleNum,CreateIndex,ChainsSpecified)
%Function to create the actual Nabo dataset. The function takes many
%inputs, which are defined by the user in the GUI. Returns output tensor to
%file specified.
%Structure of output tensor is (Residue type 1, Residue type 2, Solvent
%shell #, Distance shell #, Secondary structure residue 1, Secondary
%structure residue 2, Avg. ChainLength)
%Function runs PopulateNabo for each input file

global ErrorCount %Keeps track of certain types of errors to determine if logfile shold be rewritten or appended
ErrorCount(3) = 0; %Sets starting values to 0, when error occures, switches value to 1 for certain error type

global Nabo
global c
global IndexArray

SaSteps = (AcMax-AcMin)/AcRes + 2;
CLSteps = (CLMax-CLMin)/CLRes + 2;
%DistSteps = (DistMax-DistMin)/DistRes + 2;
DistSteps = (DistMax-DistMin)/DistRes + 1;

Nabo = zeros(20,20,SaSteps,DistSteps,4,4,CLSteps,6,'single');
if CreateIndex,
    IndexArray = cell(20,20,SaSteps,DistSteps,4,4,CLSteps,6);
end

whosindexarray = whos('IndexArray');
thesize = whosindexarray.bytes;
fprintf(1,bytestosize(thesize));


c = 0;

%Different modes of inputs, much like in the CreateExProStruct function
switch GetMode
    case 1
        ExProStructDir = dir(ExProStructPath);
        TotalFiles = size(ExProStructDir,1) - 2;
        fprintf(1,'-----Creating dataset from %d entries.-----\n',TotalFiles)
        tic
        for i = 3:size(ExProStructDir,1)
            fprintf(1,'Loading %s, file %d of %d. %d percent complete.\n',ExProStructDir(i).name,i-2,TotalFiles,round((i-3)/TotalFiles*100));
            PopulateNabo([ExProStructPath ExProStructDir(i).name],AcMin,AcMax,AcRes,DistMin,DistMax,DistRes,DistMode,UseAlign,UseComulative,MinIDcut,CLMin,CLMax,CLRes,MultiChain,DebugMode,UnknownHault,DoValidate,ScrambleMode,ScrambleNum,ExProStructDir(i).name(1:4),CreateIndex,'');
            elapsed = toc;
            tleft = elapsed*(TotalFiles-(i-2))/(i-2);
            fprintf(1,'Dataset has been successfully created and saved for %s.\nElapsed time: %s.\nEstimated time left: %s.\n\n', ExProStructDir(i).name,sec2time(elapsed),sec2time(tleft));
        end
        
    case 2
        FileOfIDs = fopen(FileList);
        if ChainsSpecified,
            Line = fgetl(FileOfIDs);
        end
        Line = fgetl(FileOfIDs);
        TotalFiles = 0;
        while 1
            if ~ischar(Line)
                break
            end
            Line = fgetl(FileOfIDs);
            TotalFiles = TotalFiles + 1;
        end
        fclose(FileOfIDs);
        fprintf(1,'-----Creating dataset from %d entries.-----\n',TotalFiles)
        tic
        FileOfIDs = fopen(FileList);
        Line = fgetl(FileOfIDs);
        if ChainsSpecified,
            Line = fgetl(FileOfIDs);
        end
        i=1;
        while 1
            if ~ischar(Line)
                break
            end
            ll = length(Line);
            if ChainsSpecified,
                TheChain = Line(5);
                Line = Line(1:4);
            else
                TheChain = '';
                Line = Line(ll-3:ll);
            end
            fprintf(1,'Loading %s, file %d of %d. %d percent complete.\n',upper(Line),i,TotalFiles,round((i-1)/TotalFiles*100));
            if ChainsSpecified,
                fprintf(1,'Loading chain %s.\n',TheChain);
            end
            i = i + 1;
            PopulateNabo([ExProStructPath upper(Line(1:4)) '.mat'],AcMin,AcMax,AcRes,DistMin,DistMax,DistRes,DistMode,UseAlign,UseComulative,MinIDcut,CLMin,CLMax,CLRes,MultiChain,DebugMode,UnknownHault,DoValidate,ScrambleMode,ScrambleNum,upper(Line),CreateIndex,TheChain);
            elapsed = toc;
            tleft = elapsed*(TotalFiles-i)/i;
            fprintf(1,'Dataset has been successfully created and saved for %s.\nElapsed time: %s.\nEstimated time left: %s.\n\n', upper(Line),sec2time(elapsed),sec2time(tleft));
            Line = fgetl(FileOfIDs);            
        end
        fclose(FileOfIDs);
    case 3
        SeperateIndices = findstr(FileList,';');
        TotalFiles = length(SeperateIndices) + 1;
        tic
        fprintf(1,'-----Creating ExProStruct from %d entries.-----\n',TotalFiles)
        for i = 0:length(SeperateIndices),
            if length(SeperateIndices) == 0,
                ThisExProStruct = FileList;
            elseif i == 0,
                ThisExProStruct = FileList(1:SeperateIndices(1)-1);
            elseif i == length(SeperateIndices),
                ThisExProStruct = FileList(SeperateIndices(i)+1:length(FileList));
            else
                ThisExProStruct = FileList(SeperateIndices(i)+1:SeperateIndices(i+1)-1);
            end
            fprintf(1,'Loading %s, file %d of %d. %d percent complete.\n',ThisExProStruct,i,TotalFiles,round((i)/TotalFiles*100));
            PopulateNabo([ExProStructPath upper(ThisExProStruct) '.mat'],AcMin,AcMax,AcRes,DistMin,DistMax,DistRes,DistMode,UseAlign,UseComulative,MinIDcut,CLMin,CLMax,CLRes,MultiChain,DebugMode,UnknownHault,DoValidate,ScrambleMode,ScrambleNum,upper(ThisExProStruct),CreateIndex,'');
            elapsed = toc;
            tleft = elapsed*(TotalFiles-(i+1))/(i+1);
            fprintf(1,'Dataset has been successfully created and saved for %s.\nElapsed time: %s.\nEstimated time left: %s.\n\n', upper(ThisExProStruct),sec2time(elapsed),sec2time(tleft));
            
        end
end
if strcmp(ScrambleMode,'None')
    if CreateIndex,
        save(OutputPath,'-append','Nabo','IndexArray');
    else
        save(OutputPath,'-append','Nabo');
    end
else
    Naboref = Nabo;
    save(OutputPath,'-append','Naboref');
end
fprintf(1,'Nabo has successfully been computed and saved to %s.\nA total of %s pairs were added.\n',OutputPath,num2str(c));
fprintf(1,'-----Finished creating dataset-----\n');
clear global Nabo
clear global IndexArray

function PopulateNabo(ExProStructPath,AcMin,AcMax,AcRes,DistMin,DistMax,DistRes,DistMode,UseAlign,UseComulative,MinIDcut,CLMin,CLMax,CLRes,MultiChain,DebugMode,UnknownHault,DoValidate,ScrambleMode,ScrambleNum,PDBid,CreateIndex,TheChain)
%Function to add data to the output tensor.

global Nabo
global IndexArray
global c

try
    load(ExProStructPath); %Loads the structure file
catch ME
    idSegLast = char(regexp(ME.identifier, '(?<=:)\w+$', 'match'));
    ExProStructID = char(regexp(ExProStructPath,'\w+\.\w+$','match'));
    switch idSegLast,
        case 'couldNotReadFile'
            Logfile = ErrorLogging(3,['File not found:' ExProStructID]);
            fprintf(1, ['Invalid ExProStruct ID ' ExProStructID '. Saved to log ' regexprep(Logfile,'\','\\\\') '\n']);
        otherwise
            if UnknownHault,
                for p = 1:length(ME.stack),
                    errmsg = ['Error encountered in line ' num2str(ME.stack(p).line) ' in file ' char(regexp(ME.stack(p).file,'\w+\.\w+$','match')) '\n'];
                    fprintf(1,sprintf(errmsg));
                end

                Logfile = ErrorLogging(1,['Unknown error in file: ' ExProStructID]);
                fprintf(1,'Unknown error encountered, haulting for manual debugging mode. Type "ME" for error information. "return" to proceed with next file.\n');
                keyboard
            else
                Logfile = ErrorLogging(1,['File not found:' ExProStructID]);
                fprintf(1, ['Unknown error in ExProStruct ID ' ExProStructID '. Saved to log ' regexprep(Logfile,'\','\\\\') '\n']);
            end
    end
    if DebugMode,
        for p = 1:length(ME.stack),
            errmsg = ['Error encountered in line ' num2str(ME.stack(p).line) ' in file ' char(regexp(ME.stack(p).file,'\w+\.\w+$','match')) '\n'];
            fprintf(1,sprintf(errmsg));
        end
        fprintf(1,'Entering manual debugging mode. Type "ME" for error information. "return" to proceed with next file.\n');
        keyboard
    end
    clear ExProStruct
    return
end

if DoValidate, %Runs validate, if selected
    try
        fprintf(1,'Validating structure.\n');
        ExProStruct = ValidateExProStruct(ExProStruct);
        fprintf(1, 'Structure validation successfull.\n');
    catch ME
        idSegLast = char(regexp(ME.identifier, '(?<=:)\w+$', 'match'));
        ExProStructID = char(regexp(ExProStructPath,'\w+\.\w+$','match'));
        switch idSegLast,
            case {'ResType','SecStruct','SA','PDBres','Aligns','CAundef','Atom'}
                Logfile = ErrorLogging(3,['Corrupted file: ' ExProStructID]);
                fprintf(1, ['ExProStruct file ' ExProStructID ' is corrupted. Saved to log ' regexprep(Logfile,'\','\\\\') '\n']);
            otherwise
                if UnknownHault,
                    for p = 1:length(ME.stack),
                        errmsg = ['Error encountered in line ' num2str(ME.stack(p).line) ' in file ' char(regexp(ME.stack(p).file,'\w+\.\w+$','match')) '\n'];
                        fprintf(1,sprintf(errmsg));
                    end

                    Logfile = ErrorLogging(3,['Unknown error in file: ' ExProStructID]);
                    fprintf(1,'Unknown error encountered, haulting for manual debugging mode. Type "ME" for error information. "return" to proceed with next file.\n');
                    keyboard
                else
                    Logfile = ErrorLogging(3,['File not found:' ExProStructID]);
                    fprintf(1, ['Unknown error in HSSP ID ' ExProStructID '. Saved to log ' regexprep(Logfile,'\','\\\\') '\n']);
                end
        end
        if DebugMode,
            for p = 1:length(ME.stack),
                errmsg = ['Error encountered in line ' num2str(ME.stack(p).line) ' in file ' char(regexp(ME.stack(p).file,'\w+\.\w+$','match')) '\n'];
                fprintf(1,sprintf(errmsg));
            end
            fprintf(1,'Entering manual debugging mode. Type "ME" for error information. "return" to proceed with next file.\n');
            keyboard
        end
        clear ExProStruct
        return
    end
end

for l = 1:ScrambleNum,

    ValAligns = IdentifyValidAligns(ExProStruct(1).AlignIde,MinIDcut);
    
    j = 1;
    
    if MultiChain, %If multichain is selected, puts the chains together to form one long chain
        CombiChain = [ExProStruct.Residue];
        for Chain = 1:size(ExProStruct,2),
            for i = 1:size(ExProStruct(Chain).Residue,2),
                CombiChain(j).ChainLength = ExProStruct(Chain).ChainLength;
                j = j + 1;
            end
        end
    else
        if strcmp(TheChain,''),
            CombiChain = ExProStruct(1).Residue;
            for i = 1:size(ExProStruct(1).Residue,2),
                CombiChain(i).ChainLength = ExProStruct(1).ChainLength;
            end
        else
            for Chain = 1:size(ExProStruct,2),
                if size(ExProStruct(Chain).Residue,2) > 0,
                    if strcmp(ExProStruct(Chain).Residue(1).PDBchain,TheChain),
                        CombiChain = ExProStruct(Chain).Residue;
                        for i = 1:size(ExProStruct(Chain).Residue,2),
                            CombiChain(i).ChainLength = ExProStruct(Chain).ChainLength;
                        end
                    end
                end
            end
        end
    end
    
    a = 0;
    b = 0;
    
    if ~exist('CombiChain'),
        fprintf(1,'No residues in chain, continuing...\n');
        continue
    end
    
    SA = SaBin(CombiChain,AcMin,AcMax,AcRes,UseComulative);
    
       if ~ strcmp(ScrambleMode,'None'),
           TheChain = Scramble(CombiChain,ScrambleMode,AcMin,AcMax,AcRes);
       else
           TheChain = CombiChain;
       end

    fprintf(1,'Calculating data.\n');
    for k = 1:length(SA)
        for i = 1:length(SA(k).Residue)
            for j = (i+1):length(SA(k).Residue)
                Res1 = TheChain(SA(k).Residue(i));
                Res2 = TheChain(SA(k).Residue(j));
                Dist = CalcDist(Res1,Res2,DistMin,DistMax,DistRes,DistMode);

                
                if Dist > DistMax
                    continue,
                end

                CL = mean(Res1.ChainLength,Res2.ChainLength);%HVAD MED DET HER???????
                ChainLength = CLBin(CL,CLMin,CLMax,CLRes);

                if ~ strcmp(ScrambleMode,'None'),
                    Res1Type = Res1.ScrambledResType;
                    Res2Type = Res2.ScrambledResType;
                else
                    Res1Type = Res1.ResType;
                    Res2Type = Res2.ResType;
                end

                SolvAc = k;
                Distance = DistBin(Dist,DistMin,DistMax,DistRes);

                Res1SS = Res1.SecStruct;
                Res2SS = Res2.SecStruct;

                PrimarySeqDiff = abs(Res1.PDBres-Res2.PDBres) + 1;

                if PrimarySeqDiff > 6 || ~ strcmp(Res1.PDBchain,Res2.PDBchain),
                    PrimarySeqDiff = 6;
                end
                
                %Adds 1 to the field in Nabo
                if Res1Type <= size(Nabo,1) && Res2Type <= size(Nabo,2),
                    NaboOld1 = Nabo(Res1Type,Res2Type,SolvAc,Distance,Res1SS,Res2SS,ChainLength,PrimarySeqDiff);
                    Nabo(Res1Type,Res2Type,SolvAc,Distance,Res1SS,Res2SS,ChainLength,PrimarySeqDiff) =  NaboOld1 + 1/ScrambleNum;
                    NaboOld2 = Nabo(Res2Type,Res1Type,SolvAc,Distance,Res2SS,Res1SS,ChainLength,PrimarySeqDiff);
                    Nabo(Res2Type,Res1Type,SolvAc,Distance,Res2SS,Res1SS,ChainLength,PrimarySeqDiff) = NaboOld2 + 1/ScrambleNum;
                    a = a + 1;
                    if CreateIndex,
                        Res1Chain = Res1.PDBchain;
                        Res2Chain = Res2.PDBchain;
                        Res1PDBres = num2str(Res1.PDBres,'%04.0f');
                        Res2PDBres = num2str(Res2.PDBres,'%04.0f');
                        
                        IndexString = [PDBid Res1PDBres Res1Chain Res2PDBres Res2Chain];
                        OldIndex = IndexArray{Res1Type,Res2Type,SolvAc,Distance,Res1SS,Res2SS,ChainLength,PrimarySeqDiff};
                        IndexArray{Res1Type,Res2Type,SolvAc,Distance,Res1SS,Res2SS,ChainLength,PrimarySeqDiff} = [OldIndex;IndexString];
                        
                        IndexString = [PDBid Res2PDBres Res2Chain Res1PDBres Res1Chain];
                        OldIndex = IndexArray{Res2Type,Res1Type,SolvAc,Distance,Res2SS,Res1SS,ChainLength,PrimarySeqDiff};
                        IndexArray{Res2Type,Res1Type,SolvAc,Distance,Res2SS,Res1SS,ChainLength,PrimarySeqDiff} = [OldIndex;IndexString];
                    end
                end
                
                %If using aligns, does the same thing for these
                if UseAlign,
                    for z = 1:length(ValAligns),
                        Res1Type = Res1.Align(ValAligns(z));
                        Res2Type = Res2.Align(ValAligns(z));
                        if (Res1Type ~= 0) && (Res2Type ~=0),
                            Nabo(Res1Type,Res2Type,SolvAc,Distance,Res1SS,Res2SS,ChainLength,PrimarySeqDiff) = Nabo(Res1Type,Res2Type,SolvAc,Distance,Res1SS,Res2SS,ChainLength,PrimarySeqDiff) + 1/ScrambleNum;
                            Nabo(Res2Type,Res1Type,SolvAc,Distance,Res2SS,Res1SS,ChainLength,PrimarySeqDiff) = Nabo(Res2Type,Res1Type,SolvAc,Distance,Res2SS,Res1SS,ChainLength,PrimarySeqDiff) + 1/ScrambleNum;
                            b = b + 1;
                        end
                    end
                end
            end
        end
    end

    c = c + (a + b) / ScrambleNum;

end

fprintf(1,'%s pairs of residues used. %s pairs used from alignments. %s hits added to Nabo.\n',num2str(a),num2str(b),num2str(a+b));

whosindexarray = whos('IndexArray');
thesize = whosindexarray.bytes;
fprintf(1,bytestosize(thesize));


function thesize = bytestosize(numbytes)
kb = floor(numbytes/1024);
mb = floor(kb/1024);
gb = floor(mb/1024);
thesize = ['IndexArray: ' num2str(gb) ' Gb, ' num2str(mb-1024*gb) ' Mb, ' num2str(kb-1024*mb) ' kb, ' num2str(round(numbytes-1024*kb)) ' bytes.\n'];

function ExProStruct = Scramble(Residues,ScrambleMode,AcMin,AcMax,AcRes)

ScrambledStruct = Residues;

if strcmp(ScrambleMode,'All'),
    SA = SaBin(Residues,-1000,1000,2000,0);
elseif strcmp(ScrambleMode,'SA'),
    SA = SaBin(Residues,AcMin,AcMax,AcRes,0);
end

for i = 1:size(SA,2),
    if SA(i).Residue(1) == 0
        ScrambledSA(i).Residue = 0;
        continue
    end
    
    numRes = size(SA(i).Residue,2);
    ResCount = 1:numRes;

    for j=1:numRes,
        randNum = rand;
        thisResPos = ceil(randNum*(numRes-j+1));
        thisRes = ResCount(thisResPos);
      
        oldRes = SA(i).Residue(j);
        newRes = SA(i).Residue(thisRes);
        
        ScrambledSA(i).Residue(j) = newRes;

        ResSA = Residues(oldRes).SA/AAsurf(Residues(oldRes).ResType);
        newResSArea = round(ResSA*AAsurf(Residues(newRes).ResType));

        ScrambledStruct(oldRes).ScrambledResType = Residues(newRes).ResType;
        ScrambledStruct(oldRes).ResType = Residues(oldRes).ResType;
        ScrambledStruct(oldRes).Align = Residues(newRes).Align;
        ScrambledStruct(oldRes).SA = newResSArea;
       
        ResCount = [ResCount(1:thisResPos-1) ResCount(thisResPos+1:length(ResCount))];
    end
end

ExProStruct = ScrambledStruct;

function ValAligns = IdentifyValidAligns(AlignID,MinIDcut)
%Function to find out which aligns fullfills the threshold
ValAligns = [];
j = 1;
for i = 1:length(AlignID),
    if AlignID(i) >= MinIDcut,
        ValAligns(j) = i;
        j = j + 1;
    end
end


function SA = SaBin(CombiChain,AcMin,AcMax,AcRes,UseComulative)
%Function to grup residues into shells from their SA

SaSteps = (AcMax-AcMin)/AcRes;

for i = 1:(SaSteps+2),
    SA(i).Residue(1) = 0;
end

for i = 1:size(CombiChain,2),
    ResSa = CombiChain(i).SA/AAsurf(CombiChain(i).ResType);
    ThisSa = ResSa - AcMin;
    if ResSa <= AcMin,
        ThisSaStep = 1;
    elseif ResSa >= AcMax,
        ThisSaStep = SaSteps + 2;
    else
        ThisSaStep = ceil(ThisSa/AcRes) + 1;
    end
    if UseComulative,
        for j = 1:ThisSaStep,
            if SA(j).Residue(1) == 0,
                ThisResidue = 1;
            else
                ThisResidue = size(SA(j).Residue,2)+1;
            end
            SA(j).Residue(ThisResidue) = i;
        end
    else
        if SA(ThisSaStep).Residue(1) == 0,
            ThisResidue = 1;
        else
            ThisResidue = size(SA(ThisSaStep).Residue,2)+1;
        end
        SA(ThisSaStep).Residue(ThisResidue) = i;
    end
end

function ThisCLStep = CLBin(ChainLength,CLMin,CLMax,CLRes)
%Function to find the shell number of the current chainlength

CLSteps = (CLMax-CLMin)/CLRes;

ThisCL = ChainLength - CLMin;
if ChainLength <= CLMin,
    ThisCLStep = 1;
elseif ChainLength >= CLMax,
    ThisCLStep = CLSteps + 2;
else
    ThisCLStep = ceil(ThisCL/CLRes) + 1;
end


function Dist = CalcDist(Res1,Res2,DistMin,DistMax,DistRes,DistMode)
%Function to calculate distance between residues. Mode 1 - closest distance,
%mode 2 - geometrical midpoints, mode 3 - CAs, mode 4 - functional groups

Res1Type = Res1.ResType;
Res2Type = Res2.ResType;

Atom1 = Res1.Atom;
Atom2 = Res2.Atom;

switch DistMode,
    case 1 %Shortest distance
        Dist = 1000000;
        for i = 1:size(Atom1,2),
            for j = 1:size(Atom2,2),
                x = (Atom1(i).X - Atom2(j).X)^2;
                y = (Atom1(i).Y - Atom2(j).Y)^2;
                z = (Atom1(i).Z - Atom2(j).Z)^2;
                
                ThisDist = sqrt(x+y+z);
                
                if ThisDist < Dist,
                    Dist = ThisDist;
                end
            end
        end
    case 2%Geometrical midpoints
        %GM of first residue (x1,y1,z1)
        xr1 = 0;
        yr1 = 0;
        zr1 = 0;
        for i = 1:size(Atom1,2),
            xr1 = xr1 + Atom1(i).X;
            yr1 = yr1 + Atom1(i).Y;
            zr1 = zr1 + Atom1(i).Z;
        end
        x1 = xr1 / size(Atom1,2);
        y1 = xr1 / size(Atom1,2);
        z1 = xr1 / size(Atom1,2);
        %GM of second residue (x2,y2,z2)

        xr2 = 0;
        yr2 = 0;
        zr2 = 0;
        for i = 1:size(Atom2,2),
            xr2 = xr2 + Atom2(i).X;
            yr2 = yr2 + Atom2(i).Y;
            zr2 = zr2 + Atom2(i).Z;
        end
        x2 = xr2 / size(Atom2,2);
        y2 = xr2 / size(Atom2,2);
        z2 = xr2 / size(Atom2,2);
        %Find Dist
        x = (x1-x2)^2;
        y = (y1-y2)^2;
        z = (z1-z2)^2;
        Dist = sqrt(x+y+z);
    case 3
        %CA of first residue (x1,y1,z1)
        for i = 1:size(Atom1,2),
            if strcmp(Atom1(i).ID,'CA')
                x1 = Atom1(i).X;
                y1 = Atom1(i).Y;
                z1 = Atom1(i).Z;
            end
        end
        %CA of second residue (x2,y2,z2)
        for i = 1:size(Atom2,2),
            if strcmp(Atom2(i).ID,'CA'),
                x2 = Atom2(i).X;
                y2 = Atom2(i).Y;
                z2 = Atom2(i).Z;
            end
        end
        %Find Dist
        x = (x1-x2)^2;
        y = (y1-y2)^2;
        z = (z1-z2)^2;
        Dist = sqrt(x+y+z);
    case 4
        FAtom1 = FunctAtom(Res1Type);
        FAtom2 = FunctAtom(Res2Type);

        Dist = 1000000;
        
        %FR of first residue (x1,y1,z1)
        for r = 1:length(FAtom1),
            for t = 1:length(FAtom2),
                for i = 1:size(Atom1,2),
                    if strcmp(Atom1(i).ID,FAtom1(r)),
                        x1 = Atom1(i).X;
                        y1 = Atom1(i).Y;
                        z1 = Atom1(i).Z;
                    end
                end
                %FR of second residue (x2,y2,z2)
                for i = 1:size(Atom2,2),
                    if strcmp(Atom2(i).ID,FAtom2(t)),
                        x2 = Atom2(i).X;
                        y2 = Atom2(i).Y;
                        z2 = Atom2(i).Z;
                    end
                end
                %Find Dist

                x = (x1-x2)^2;
                y = (y1-y2)^2;
                z = (z1-z2)^2;
                ThisDist = sqrt(x+y+z);
                if ThisDist < Dist,
                    Dist = ThisDist;
                end
            end
        end
end


function ThisDistStep = DistBin(Dist,DistMin,DistMax,DistRes)
%Function to find distance shell number of current shell

DistSteps = (DistMax-DistMin)/DistRes;

ThisDist = Dist - DistMin;
if Dist <= DistMin,
    ThisDistStep = 1;
elseif Dist == DistMax,
    ThisDistStep = DistSteps + 1;
else
    ThisDistStep = ceil(ThisDist/DistRes) + 1;
end

function LogPath = ErrorLogging(ErrorType,ErrorMsg)
%Function to log errors to logfiles

global ErrorCount

switch ErrorType
    case 1
        LogPath = 'HSSPlog.txt';
    case 2
        LogPath = 'PDBlog.txt';
    case 3
        LogPath = 'ExProStructlog.txt';
end

if ErrorCount(ErrorType) == 0,
    mode = 'w';
    ErrorCount(ErrorType) = 1;
    ErrorMsg = ['Errors encountered during executing at : ' datestr(now) '\n' ErrorMsg '\n'];
else
    mode = 'a';
    ErrorMsg = [ErrorMsg '\n'];
end

ErrorLog = fopen(LogPath,mode);
fprintf(ErrorLog,ErrorMsg);
fclose(ErrorLog);

function thetime = sec2time(sec)
%Function to concert seconds into h:m:s
min = floor(sec/60);
hr = floor(min/60);
thetime = [num2str(hr) ' hours, ' num2str(min-60*hr) ' minutes and ' num2str(round(sec-60*min)) ' seconds'];

function FAtom = FunctAtom(ResType)
%Function that defines functional groups of residues
switch ResType
    case 1
        FAtom{1} = 'CB';
    case 2 %ARG
        FAtom{1} = 'NH1';
        FAtom{2} = 'NH2';
        FAtom{3} = 'NE';
    case 3 %ASN
        FAtom{1} = 'ND2';
        FAtom{2} = 'OD1';
    case 4 %ASP
        FAtom{1} = 'OD1';
        FAtom{2} = 'OD2';
    case 5 %CYS
        FAtom{1} = 'SG';
    case 6 %GLN
        FAtom{1} = 'NE2';
        FAtom{2} = 'OE1';
    case 7 %GLU
        FAtom{1} = 'OE1';
        FAtom{2} = 'OE2';
    case 8
        FAtom{1} = 'CA';
    case 9 %HIS
        FAtom{1} = 'ND1';
        FAtom{2} = 'NE2';
    case 10 %ILE
        FAtom{1} = 'CG2';
        FAtom{2} = 'CD1';
    case 11 %LEU
        FAtom{1} = 'CD1';
        FAtom{2} = 'CD2';
    case 12 %LYS
        FAtom{1} = 'NZ';
    case 13 %MET
        FAtom{1} = 'SD';
        FAtom{2} = 'CE';
    case 14 %PHE
        FAtom{1} = 'CZ';
        FAtom{2} = 'CD1';
        FAtom{3} = 'CD2';
        FAtom{4} = 'CE1';
        FAtom{5} = 'CE2';
    case 15 %PRO
        FAtom{1} = 'CG';
        FAtom{2} = 'CD';
        FAtom{3} = 'CB';
    case 16 %SER
        FAtom{1} = 'OG';
    case 17 %THR
        FAtom{1} = 'OG1';
    case 18 %TRP
        FAtom{1} = 'NE1'; %??
    case 19 %TYR
        FAtom{1} = 'OH';
    case 20 %VAL
        FAtom{1} = 'CG1';
        FAtom{2} = 'CG2';
end


%%%%%%%%%%%%%USED WITH PROPACK PAPER%%%%%%%%%%%%%%%%%
%
%
% function FAtom = FunctAtom(ResType)
% %Function that defines functional groups of residues
% switch ResType
%     case 1
%         FAtom{1} = 'CB';
%     case 2
%         FAtom{1} = 'NH1';
%         FAtom{2} = 'NH2';
%     case 3
%         FAtom{1} = 'ND2';
%         FAtom{2} = 'OD1';
%     case 4
%         FAtom{1} = 'OD1';
%         FAtom{2} = 'OD2';
%     case 5
%         FAtom{1} = 'SG';
%     case 6
%         FAtom{1} = 'NE2';
%         FAtom{2} = 'OE1';
%     case 7
%         FAtom{1} = 'OE1';
%         FAtom{2} = 'OE2';
%     case 8
%         FAtom{1} = 'CA';
%     case 9
%         FAtom{1} = 'ND1';
%     case 10
%         FAtom{1} = 'CG1';
%         FAtom{2} = 'CG2';
%     case 11
%         FAtom{1} = 'CG';
%     case 12
%         FAtom{1} = 'NZ';
%     case 13
%         FAtom{1} = 'SD';
%     case 14
%         FAtom{1} = 'CZ';
%     case 15
%         FAtom{1} = 'CG';
%     case 16
%         FAtom{1} = 'OG';
%     case 17
%         FAtom{1} = 'OG1';
%     case 18
%         FAtom{1} = 'CE2';
%     case 19
%         FAtom{1} = 'OH';
%     case 20
%         FAtom{1} = 'CG1';
%         FAtom{2} = 'CG2';
% end
%%%%%%%%%%%%%%%%%%%%%%%%%%%%%%


function AAint = AAsurf(AA)
%Function that defines surface area (�^2) of residues
switch AA
  case {'v','V',20}
   AAint = 160;
  case {'l','L',11}
   AAint = 180;
  case {'i','I',10}
   AAint = 182;
  case {'m','M',13}
   AAint = 204;
  case {'f','F',14}
   AAint = 218;
  case {'w','W',18}
   AAint = 259;
  case {'y','Y',19}
   AAint = 229;
  case {'g','G',8}
   AAint = 85;
  case {'a','A',1}
   AAint = 113;
  case {'p','P',15}
   AAint = 143;
  case {'s','S',16}
   AAint = 122;
  case {'t','T',17}
   AAint = 146;
  case {'c','C',5}
   AAint = 140;
  case {'h','H',9}
   AAint = 194;
  case {'r','R',2}
   AAint = 241;
  case {'k','K',12}
   AAint = 211;
  case {'q','Q',6}
   AAint = 189;
  case {'e','E',7}
   AAint = 183;
  case {'n','N',3}
   AAint = 158;
  case {'d','D',4}
   AAint = 151;
  otherwise
   AAint = 100000;
end


function myint = aa2int(Subst)
switch Subst
    case 'A'
        myint = 1;
    case 'R'
        myint = 2;
    case 'N'
        myint = 3;
    case 'D'
        myint = 4;
    case 'C'
        myint = 5;
    case 'Q'
        myint = 6;
    case 'E'
        myint = 7;
    case 'G'
        myint = 8;
    case 'H'
        myint = 9;
    case 'I'
        myint = 10;
    case 'L'
        myint = 11;
    case 'K'
        myint = 12;
    case 'M'
        myint = 13;
    case 'F'
        myint = 14;
    case 'P'
        myint = 15;
    case 'S'
        myint = 16;
    case 'T'
        myint = 17;
    case 'W'
        myint = 18;
    case 'Y'
        myint = 19;
    case 'V'
        myint = 20;
    otherwise
        myint = 0;
end        
