# Supplementary material for: Scale-Free Behaviour of Amino Acid Pair Interactions in Folded Proteins
Source: PLoS One. 2012 Jul 26;7(7):e41322. doi: 10.1371/journal.pone.0041322 (PMC3406053; doi:10.1371/journal.pone.0041322)
Supplement: Information S2 — List of PDB files. The two input files needed in order to run ProExtract are the protein.ent list and the list of correspondent hssp files. A file named “Information S2” contains the name of all pdb files that have been used. This file should be open with WordPad. The associated.ent and.hssp files are publically available. (TXT) [file pone.0041322.s003.txt]

IDs         length   Exptl.  resolution  R-factor FreeRvalue
7ODCA       424      XRAY        1.600    0.20    0.23
2AXPA       173      XRAY        2.500    0.26    0.29
2VKEA       207      XRAY        1.620    0.25    0.30
1IHJA        98      XRAY        1.800    0.22    0.24
2I99A       312      XRAY        2.600    0.21    0.26
2NUTC       196      XRAY        2.300    0.22    0.27
2BB3A       221      XRAY        2.270    0.22    0.27
1DPEA       507      XRAY        2.000    0.17    1.00
3E2QA       551      XRAY        1.750    0.20    0.23
1A32A        88      XRAY        2.100    0.21    0.32
1BOOA       323      XRAY        2.800    0.19    0.28
3CERA       343      XRAY        2.400    0.22    0.27
2YXYA       115      XRAY        2.200    0.23    0.26
3BSOA       510      XRAY        1.740    0.20    0.23
1SNZA       344      XRAY        2.200    0.17    0.20
2RE7A       134      XRAY        2.500    0.19    0.23
2IXSA       323      XRAY        2.000    0.18    0.21
2BCEA       579      XRAY        1.600    0.21    0.25
1ZUNB       434      XRAY        2.700    0.22    0.28
2DGBA        84      XRAY        2.100    0.21    0.24
3DBYA       269      XRAY        2.100    0.20    0.26
1EZIA       228      XRAY        2.000    0.21    0.26
3CRJA       199      XRAY        2.600    0.24    0.29
2OLRA       540      XRAY        1.600    0.18    0.20
1NEXB       464      XRAY        2.700    0.24    0.27
1ME8A       503      XRAY        1.900    0.24    0.26
2GRVA       621      XRAY        2.400    0.22    0.25
1ZD3A       555      XRAY        2.300    0.21    0.25
3C4SA        66      XRAY        1.700    0.19    0.19
2CVIA        83      XRAY        1.500    0.20    0.23
1YD9A       193      XRAY        1.600    0.23    0.26
1KPGA       287      XRAY        2.000    0.19    0.23
2BPOA       682      XRAY        2.900    0.20    0.27
1KMVA       186      XRAY        1.050    0.13    0.18
3CZQA       304      XRAY        2.230    0.19    0.24
1BH9A        45      XRAY        2.600    0.20    0.26
1MJ5A       302      XRAY        0.950    0.11    0.14
2FJRA       189      XRAY        1.950    0.22    0.25
2PR7A       137      XRAY        1.440    0.17    0.20
1P9HA       226      XRAY        1.550    0.20    0.20
1MG4A       113      XRAY        1.500    0.15    0.19
1HBNC       248      XRAY        1.160    0.12    0.19
2RB7A       364      XRAY        1.600    0.15    0.18
1CS0A      1073      XRAY        2.000    0.19    0.24
1R17A       343      XRAY        1.860    0.21    0.22
1VZIA       126      XRAY        1.150    0.14    1.00
3CWWA       990      XRAY        1.960    0.18    0.21
2BZ4A       418      XRAY        1.860    0.20    0.23
2GB4A       252      XRAY        1.250    0.14    0.19
2FFIA       288      XRAY        2.610    0.23    0.29
1EM8A       147      XRAY        2.100    0.23    0.27
2BCFA       276      XRAY        2.300    0.20    0.26
2R2DA       276      XRAY        1.750    0.16    0.21
1O7DD       282      XRAY        2.700    0.26    0.29
1Z54A       132      XRAY        2.100    0.20    0.25
1VBVA       105      XRAY        2.700    0.23    0.29
2BSYA       278      XRAY        1.500    0.15    0.19
1QFTA       175      XRAY        1.250    0.18    1.00
1EAQA       140      XRAY        1.250    0.15    0.17
1LFKA       398      XRAY        1.700    0.20    0.23
1U0TA       307      XRAY        2.300    0.23    0.29
1AD2A       228      XRAY        1.900    0.20    0.27
3FDHA       499      XRAY        1.750    0.16    0.19
1KJNA       157      XRAY        2.200    0.22    0.25
1EDGA       380      XRAY        1.600    0.19    0.22
2YXNA       322      XRAY        1.800    0.20    0.25
1YT5A       258      XRAY        2.300    0.22    0.28
2OC5A       244      XRAY        1.680    0.17    0.20
3CG8A       343      XRAY        2.680    0.17    0.19
1J93A       353      XRAY        2.300    0.21    0.26
1K0MA       241      XRAY        1.400    0.14    0.18
3EHBB       298      XRAY        2.320    0.21    0.24
1RWIA       270      XRAY        1.800    0.19    0.22
2A14A       263      XRAY        1.700    0.16    0.20
2IQYA       190      XRAY        1.400    0.15    0.19
2G0DA       409      XRAY        2.210    0.19    0.23
1AYM1       285      XRAY        2.150    0.23    0.23
3BUSA       273      XRAY        2.650    0.22    0.26
2VGOA       284      XRAY        1.700    0.20    0.23
3CC8A       230      XRAY        1.640    0.17    0.20
1JU3A       583      XRAY        1.580    0.20    0.21
2I3TB        54      XRAY        2.800    0.24    0.27
2QGUA       211      XRAY        1.500    0.19    0.21
1YEWC       289      XRAY        2.800    0.27    0.30
2PFTA       571      XRAY        2.250    0.23    0.28
2PWJA       171      XRAY        2.800    0.30    0.29
2HLYA       207      XRAY        1.600    0.17    0.21
2QFDA       145      XRAY        2.700    0.25    0.28
3D37A       381      XRAY        2.100    0.22    0.27
1AEPA       161      XRAY        2.700    0.21    1.00
1XTTA       216      XRAY        1.800    0.19    0.23
3DXRB        95      XRAY        2.500    0.25    0.28
1SUUA       312      XRAY        1.750    0.20    0.23
1PL5A       142      XRAY        2.500    0.26    0.29
2VDRB       461      XRAY        2.400    0.15    0.19
1TWFB      1224      XRAY        2.300    0.26    0.29
1PD3A        58      XRAY        2.600    0.18    0.24
3DEFA       262      XRAY        1.960    0.17    0.21
3B89A       252      XRAY        2.600    0.27    0.28
2PPWA       216      XRAY        2.010    0.18    0.22
3BONA       425      XRAY        1.200    0.13    0.16
3DSDA       349      XRAY        2.200    0.20    0.25
1JB7B       260      XRAY        1.860    0.23    0.25
2RK3A       197      XRAY        1.050    0.13    0.15
1NXHA       126      XRAY        2.800    0.23    0.32
2V0UA       146      XRAY        1.400    0.17    0.20
3CGIA       124      XRAY        1.800    0.20    0.24
3CEAA       346      XRAY        2.400    0.20    0.24
1SU8A       636      XRAY        1.100    0.15    0.18
2GM3A       175      XRAY        2.460    0.22    0.26
1IKTA       120      XRAY        1.750    0.19    0.21
1FXOA       293      XRAY        1.660    0.14    0.20
1DVOA       152      XRAY        2.000    0.20    0.22
1DEUA       277      XRAY        1.700    0.20    0.21
2PPQA       322      XRAY        2.000    0.19    0.23
2BURA       209      XRAY        1.800    0.16    0.19
3E05A       204      XRAY        1.800    0.22    0.26
1TUVA       114      XRAY        1.700    0.21    0.25
3B9OA       440      XRAY        1.900    0.20    0.21
2PETA       231      XRAY        1.700    0.17    0.21
3C6AA       232      XRAY        1.160    0.13    0.17
1LUCA       355      XRAY        1.500    0.18    1.00
1NGMB        72      XRAY        2.950    0.28    0.31
3DWGC        93      XRAY        1.530    0.18    0.22
2QDLA       165      XRAY        2.200    0.20    0.23
1K5NA       276      XRAY        1.090    0.12    0.15
2R1FA       270      XRAY        2.210    0.22    0.26
2DULA       378      XRAY        1.900    0.20    0.23
2FNUA       375      XRAY        1.500    0.15    0.18
1J3MA       129      XRAY        2.000    0.20    0.26
2GDMA       153      XRAY        1.700    0.16    1.00
2PHPA       192      XRAY        2.030    0.22    0.24
1D8WA       426      XRAY        1.600    0.18    0.24
2PQ7A       220      XRAY        1.450    0.18    0.19
3FDUA       266      XRAY        2.000    0.23    0.28
1RREA       200      XRAY        1.750    0.21    0.26
1SX5A       244      XRAY        1.500    0.21    0.25
1JSSA       224      XRAY        2.200    0.24    0.28
2MPRA       427      XRAY        2.400    0.19    0.22
1WR2A       238      XRAY        2.000    0.23    0.25
1DZ3A       130      XRAY        1.650    0.23    0.27
1YB3A       175      XRAY        1.600    0.20    0.23
2I6LA       320      XRAY        2.250    0.22    0.27
2QZUA       491      XRAY        1.700    0.20    0.22
1IUJA       106      XRAY        1.600    0.23    0.26
2VZCA       131      XRAY        1.050    0.14    0.16
2Q40A       367      XRAY        1.700    0.17    0.22
1UWSA       489      XRAY        1.950    0.19    0.23
2QRLA       394      XRAY        1.600    0.21    0.24
2O8IA       165      XRAY        2.600    0.21    0.24
3EIPA        84      XRAY        1.800    0.22    0.27
2B4YA       271      XRAY        1.900    0.18    0.24
2BW3A       534      XRAY        2.000    0.18    0.21
3DOEB       165      XRAY        2.250    0.23    0.26
1QSAA       618      XRAY        1.650    0.17    0.19
2QDKA       252      XRAY        1.620    0.19    1.00
3CTZA       623      XRAY        1.600    0.16    0.20
1B5LA       172      XRAY        2.100    0.21    0.25
2I6EA       301      XRAY        2.500    0.20    0.23
3D7AA       138      XRAY        1.900    0.24    0.28
1TH8B       116      XRAY        2.400    0.21    0.25
2PGWA       384      XRAY        1.950    0.20    0.21
2II1A       301      XRAY        1.950    0.18    0.23
2VTCA       249      XRAY        1.600    0.20    0.22
1JMKC       230      XRAY        1.710    0.23    0.24
1SRRA       124      XRAY        1.900    0.22    0.28
3BLDA       386      XRAY        1.190    0.15    0.18
2EBYA       113      XRAY        2.250    0.23    0.25
2E9XA       149      XRAY        2.300    0.20    0.23
1JMXB       349      XRAY        1.900    0.21    0.27
3FEAA       100      XRAY        1.330    0.19    0.21
2O70A       174      XRAY        1.800    0.20    0.24
1T1UA       639      XRAY        1.550    0.17    0.23
2GMNA       274      XRAY        1.400    0.18    0.21
1HWXA       501      XRAY        2.500    0.17    0.23
1PYAA        81      XRAY        2.500    0.15    1.00
1DL5A       317      XRAY        1.800    0.18    0.20
1RP3A       239      XRAY        2.300    0.24    0.26
1W18A       493      XRAY        2.500    0.20    0.25
1AVGI       142      XRAY        2.600    0.18    0.28
1RKQA       282      XRAY        1.400    0.18    0.21
2E4MC       146      XRAY        1.850    0.20    0.23
2R0YA       311      XRAY        1.750    0.23    0.22
1NO7A       604      XRAY        2.900    0.26    0.29
2PIEA       138      XRAY        1.350    0.18    0.20
1XFDA       723      XRAY        3.000    0.25    0.28
1IZNB       277      XRAY        2.100    0.22    0.26
1ESCA       306      XRAY        2.100    0.17    1.00
1UCSA        64      XRAY        0.620    0.14    0.15
2FFJA       300      XRAY        2.450    0.19    0.26
3BNJA       485      XRAY        1.300    0.18    0.21
3DWOX       451      XRAY        2.200    0.21    0.25
1QKSA       567      XRAY        1.280    0.18    0.20
1XK4C       113      XRAY        1.800    0.16    0.20
2BE3A       226      XRAY        2.400    0.18    0.23
1SG6A       393      XRAY        1.700    0.25    0.25
1L4DB       122      XRAY        2.300    0.21    0.26
2ZSIB       110      XRAY        1.800    0.20    0.22
2B9DA        52      XRAY        1.600    0.21    0.25
2OTMA       154      XRAY        1.850    0.15    0.18
1CC8A        73      XRAY        1.020    0.14    0.17
2YZSA       315      XRAY        2.000    0.22    0.25
1DPGA       485      XRAY        2.000    0.21    0.26
1B6AA       478      XRAY        1.600    0.19    0.22
2Z90A       161      XRAY        2.400    0.19    0.23
1T5JA       313      XRAY        2.700    0.20    0.27
2VQEK       129      XRAY        2.500    0.26    0.28
1BBHA       131      XRAY        1.800    0.18    1.00
2CZSA        80      XRAY        1.500    0.22    0.27
1SPVA       184      XRAY        2.000    0.20    0.23
2GRCA       129      XRAY        1.500    0.25    0.26
3C2IA        97      XRAY        2.500    0.21    0.28
3GA2A       246      XRAY        2.100    0.20    0.24
2AAMA       309      XRAY        2.200    0.22    0.24
1SFEA       180      XRAY        2.100    0.22    1.00
1YT3A       375      XRAY        1.600    0.20    0.22
2R2ZA        93      XRAY        1.200    0.15    0.17
3E7EA       365      XRAY        2.310    0.24    0.30
3BPZA       202      XRAY        1.650    0.19    0.22
1TU1A       148      XRAY        1.950    0.20    0.24
1SLUA       142      XRAY        1.800    0.19    0.28
1EDQA       540      XRAY        1.550    0.19    0.21
3FWZA       140      XRAY        1.790    0.17    0.20
2VQEB       256      XRAY        2.500    0.26    0.28
2B99A       156      XRAY        2.220    0.26    0.30
1GO4E       100      XRAY        2.050    0.24    0.27
1WDCB       156      XRAY        2.000    0.19    0.28
2QRDA       137      XRAY        2.410    0.20    0.26
1YB0A       159      XRAY        1.860    0.21    0.24
2IIIA       135      XRAY        2.300    0.19    0.25
3F1TA       148      XRAY        2.200    0.22    0.25
1Y44A       320      XRAY        2.100    0.21    0.25
1AC5A       483      XRAY        2.400    0.20    0.25
1AYOA       130      XRAY        1.900    0.20    0.24
2NSFA       261      XRAY        1.750    0.23    0.23
2Q30A       110      XRAY        1.940    0.17    0.21
1P9LA       245      XRAY        2.300    0.20    0.25
1R77A       103      XRAY        1.750    0.20    0.23
1IE9A       259      XRAY        1.400    0.21    0.25
1TIBA       269      XRAY        1.840    0.19    1.00
2Z07A       420      XRAY        2.100    0.19    0.23
2F5TX       233      XRAY        1.450    0.16    0.20
1W41A       101      XRAY        1.700    0.17    0.20
1UFIA        64      XRAY        1.650    0.24    0.31
1IUGA       352      XRAY        2.200    0.20    0.24
2ZKMX       799      XRAY        1.620    0.20    0.21
2HLJA       157      XRAY        2.000    0.17    0.23
3COVA       301      XRAY        1.500    0.17    0.20
1RIFA       282      XRAY        2.000    0.22    0.25
1KG0C       136      XRAY        2.650    0.22    0.25
1TZYB       126      XRAY        1.900    0.19    0.22
3DO8A       148      XRAY        1.600    0.17    0.21
1UEKA       275      XRAY        1.700    0.18    0.22
2OT4A       525      XRAY        1.500    0.13    0.14
3DI2A       154      XRAY        2.700    0.21    0.27
1VLAA       150      XRAY        1.800    0.17    0.22
1QVRA       854      XRAY        3.000    0.27    0.31
1T72A       227      XRAY        2.900    0.22    0.29
2BLLA       345      XRAY        2.300    0.19    0.23
3EHWB       164      XRAY        1.800    0.16    0.20
1P57A       114      XRAY        1.750    0.19    0.21
3DUWA       223      XRAY        1.200    0.22    0.23
2C1CA       312      XRAY        2.300    0.47    0.48
2AFBA       351      XRAY        2.050    0.18    0.23
1TAFB        70      XRAY        2.000    0.20    0.24
1WMHB        86      XRAY        1.500    0.22    0.22
1VKHA       273      XRAY        1.850    0.14    0.19
1T4WA       196      XRAY        2.100    0.24    0.23
3C4HA       357      XRAY        2.100    0.18    0.24
1VK1A       242      XRAY        1.200    0.17    0.17
2I7HA       189      XRAY        2.300    0.18    0.21
2FAOA       309      XRAY        1.500    0.21    0.21
1XQOA       256      XRAY        1.030    0.16    0.18
3G5JA       134      XRAY        1.760    0.17    0.20
3EEHA       125      XRAY        1.950    0.18    0.20
1JU2A       536      XRAY        1.470    0.16    0.19
1L9XA       315      XRAY        1.600    0.18    0.20
2Q3GA        89      XRAY        1.110    0.13    0.16
1K3RA       268      XRAY        2.300    0.24    0.28
2IVXA       257      XRAY        1.800    0.19    0.22
1HR6A       475      XRAY        2.500    0.24    0.28
1UZ5A       402      XRAY        2.050    0.22    0.25
2C9KA       612      XRAY        2.800    0.20    0.26
3E0EA        97      XRAY        1.600    0.23    0.27
1GPRA       162      XRAY        1.900    0.16    1.00
1FTRA       296      XRAY        1.700    0.20    0.25
2V6QA       173      XRAY        2.700    0.21    0.25
2H6RA       219      XRAY        2.300    0.21    0.28
3FNRA       464      XRAY        2.200    0.21    0.26
2ASUB       234      XRAY        1.850    0.20    0.24
1TW9A       206      XRAY        1.710    0.18    0.23
1EAYC        74      XRAY        2.000    0.22    1.00
2BS2C       256      XRAY        1.780    0.23    0.24
1IBYA       112      XRAY        1.650    0.19    0.22
2ZHJA       322      XRAY        1.350    0.14    0.20
2PW6A       271      XRAY        2.270    0.24    0.27
3DO5A       327      XRAY        2.200    0.19    0.22
3BHQA       211      XRAY        1.540    0.17    0.19
1LKKA       105      XRAY        1.000    0.13    1.00
2FNOA       248      XRAY        2.000    0.18    0.22
1HD2A       161      XRAY        1.500    0.13    0.17
2NYXA       168      XRAY        2.300    0.23    0.27
3C1DA       159      XRAY        1.800    0.18    0.22
1B3TA       147      XRAY        2.200    0.21    0.27
2HRAA       209      XRAY        1.900    0.22    0.26
2VLQB       134      XRAY        1.600    0.17    0.20
1YOXA       250      XRAY        2.300    0.23    0.28
2G7IA       125      XRAY        1.750    0.21    0.23
2CIBA       455      XRAY        1.500    0.20    0.23
1IGNA       246      XRAY        2.250    0.22    0.29
2IA7A       134      XRAY        1.440    0.17    0.20
3CG6A       146      XRAY        1.700    0.23    0.27
3FFVA       181      XRAY        2.000    0.18    0.23
2PWYA       258      XRAY        1.700    0.18    0.21
3BGYA       237      XRAY        1.650    0.18    0.21
2G6TA       306      XRAY        3.000    0.25    0.26
2IZWA       234      XRAY        2.900    0.29    1.00
2O7IA       592      XRAY        1.500    0.19    0.22
1OTKA       249      XRAY        2.000    0.19    0.23
2QMOA       220      XRAY        1.470    0.15    0.18
1DS1A       324      XRAY        1.080    0.14    0.17
3EGEA       261      XRAY        2.400    0.18    0.20
3FLDA       153      XRAY        2.400    0.22    0.26
3DHIC        84      XRAY        1.680    0.17    0.20
2QTSA       438      XRAY        1.900    0.21    0.23
2OA2A       148      XRAY        1.410    0.17    0.19
2IBOA       104      XRAY        2.800    0.25    0.28
2H2CA       107      XRAY        2.000    0.21    0.23
1N97A       389      XRAY        1.800    0.21    0.22
1WZUA       300      XRAY        2.000    0.22    0.27
1HUFA       140      XRAY        2.000    0.22    0.26
2E58A       308      XRAY        2.500    0.20    0.24
1S6YA       450      XRAY        2.310    0.20    0.25
1IJYA       130      XRAY        1.350    0.23    0.25
1ZBOA       210      XRAY        2.600    0.24    0.30
3E3RA       204      XRAY        2.650    0.23    0.28
2R9YA       430      XRAY        2.650    0.19    0.22
3EU8A       430      XRAY        2.120    0.16    0.21
1RRMA       386      XRAY        1.600    0.19    0.21
2V33A        91      XRAY        1.550    0.20    0.23
3CS1A       219      XRAY        2.000    0.22    0.29
1D5RA       324      XRAY        2.100    0.23    0.28
2BIBA       547      XRAY        1.920    0.20    0.23
1XG0A        76      XRAY        0.970    0.11    0.13
3F4WA       211      XRAY        1.650    0.21    0.25
3BB7A       321      XRAY        1.500    0.16    0.19
1SZIA       247      XRAY        2.800    0.24    0.27
2VWAA       101      XRAY        2.500    0.22    0.27
2PA8D       265      XRAY        1.760    0.21    0.25
2I87A       364      XRAY        2.000    0.20    0.24
3EJ9A        76      XRAY        1.500    0.21    0.25
1UEHA       253      XRAY        1.730    0.18    0.21
2P5VA       162      XRAY        1.990    0.18    0.24
1KUFA       203      XRAY        1.350    0.25    0.20
1SQSA       242      XRAY        1.500    0.20    0.22
1X9MA       698      XRAY        2.100    0.21    0.24
3B82C       842      XRAY        2.350    0.21    0.26
1VHZA       198      XRAY        2.320    0.18    0.25
3CJEA       167      XRAY        1.700    0.14    0.16
2Z3QB       107      XRAY        1.850    0.20    0.25
1WWMA       190      XRAY        2.610    0.23    0.28
2G2CA       167      XRAY        1.500    0.17    0.20
1IFRA       121      XRAY        1.400    0.22    1.00
3CWXA       176      XRAY        2.300    0.24    0.29
1WDJA       187      XRAY        2.000    0.19    0.24
2CX1A       187      XRAY        1.800    0.16    0.19
1LP8A       254      XRAY        1.650    0.19    0.23
1C7SA       858      XRAY        1.800    0.18    0.22
1G6HA       257      XRAY        1.600    0.22    0.25
1H3OA        75      XRAY        2.300    0.23    0.27
2IP1A       432      XRAY        1.800    0.18    0.21
3FNCA       163      XRAY        1.750    0.17    0.20
2YVPA       182      XRAY        1.660    0.19    0.20
2DR3A       247      XRAY        2.000    0.25    0.29
1P9AG       290      XRAY        1.700    0.20    0.22
2BCOA       350      XRAY        2.330    0.21    0.27
1EFDN       266      XRAY        1.900    0.22    0.25
2G9WA       138      XRAY        1.800    0.20    0.25
2R6JA       318      XRAY        1.500    0.20    0.23
1IQQA       200      XRAY        1.500    0.17    0.20
2ZJDA       130      XRAY        1.560    0.20    0.24
3B4NA       344      XRAY        1.450    0.18    0.20
1EQ2A       310      XRAY        2.000    0.22    0.26
2PK8A       103      XRAY        1.850    0.21    0.24
1WPXB       220      XRAY        2.700    0.18    0.23
1MV8A       436      XRAY        1.550    0.17    0.19
3C1AA       315      XRAY        1.850    0.22    0.26
2ESHA       118      XRAY        2.300    0.23    0.27
1X82A       190      XRAY        1.500    0.16    0.21
2FOJA       155      XRAY        1.600    0.23    0.26
2QYUA       627      XRAY        2.100    0.21    0.25
1JHSA       188      XRAY        1.900    0.21    0.25
3EDNA       299      XRAY        1.500    0.18    0.22
1JXHA       288      XRAY        2.300    0.23    0.27
1BM8A        99      XRAY        1.710    0.20    0.26
3FJSA       114      XRAY        1.900    0.18    0.22
3D79A       179      XRAY        1.730    0.21    0.23
1DCQA       278      XRAY        2.100    0.23    0.27
3G6IA       204      XRAY        1.930    0.20    0.22
1ZOQC        47      XRAY        2.370    0.21    0.23
1L6WA       220      XRAY        1.930    0.20    0.21
1Y8QB       640      XRAY        2.250    0.21    0.25
2QJCA       262      XRAY        2.050    0.25    0.28
3CZBA       351      XRAY        2.500    0.20    0.25
1WD5A       208      XRAY        2.000    0.20    0.23
2EJQA       130      XRAY        2.080    0.23    0.25
1DUSA       194      XRAY        1.800    0.19    0.23
2GTRA       261      XRAY        1.900    0.19    0.23
1MHMB        72      XRAY        2.300    0.22    0.28
3BLXB       354      XRAY        2.700    0.24    0.26
1NZJA       298      XRAY        1.500    0.15    0.17
1OFCX       304      XRAY        1.900    0.22    0.25
1LQVA       193      XRAY        1.600    0.19    0.22
1R1UA       106      XRAY        2.000    0.21    0.26
1ZV1A        65      XRAY        1.600    0.21    0.26
2O39C       126      XRAY        2.850    0.24    0.27
3EERA       148      XRAY        1.450    0.14    0.16
2UZ1A       563      XRAY        1.650    0.17    0.19
1DKIA       371      XRAY        1.600    0.22    0.24
2BMWA       304      XRAY        1.500    0.18    0.21
1A34A       159      XRAY        1.810    0.18    0.18
2GYSA       419      XRAY        2.700    0.21    0.27
1V5IB        76      XRAY        1.500    0.18    0.19
3BPQA        52      XRAY        2.200    0.24    0.27
4UBPB       126      XRAY        1.550    0.15    0.19
1MQOA       227      XRAY        1.350    0.22    0.25
1YROB       286      XRAY        1.900    0.19    0.23
2JJUA       127      XRAY        1.190    0.14    0.16
1WZ8A       264      XRAY        1.800    0.22    0.26
3EIEA       322      XRAY        2.700    0.24    0.29
2JFBA       164      XRAY        2.500    0.21    0.26
2QV3A       457      XRAY        2.400    0.18    0.22
2J012        72      XRAY        2.800    0.27    0.31
3FZYA       234      XRAY        1.950    0.17    0.22
2HDOA       209      XRAY        1.500    0.18    0.21
3CX5D       248      XRAY        1.900    0.24    0.26
3C4ZA       543      XRAY        1.840    0.19    1.00
2GXQA       207      XRAY        1.200    0.14    0.17
2D3YA       219      XRAY        1.550    0.19    0.21
1J24A       143      XRAY        1.780    0.21    0.25
1W0DA       337      XRAY        1.650    0.21    0.24
1HI9A       274      XRAY        2.400    0.23    0.27
1CS6A       382      XRAY        1.800    0.23    0.26
3C97A       140      XRAY        1.700    0.25    0.27
2GXGA       146      XRAY        1.450    0.22    0.24
2HOXA       427      XRAY        1.400    0.17    0.20
1MI8A       158      XRAY        2.000    0.24    0.26
1DBQA       289      XRAY        2.200    0.16    1.00
1FJRA       195      XRAY        2.300    0.21    0.23
1YC5A       246      XRAY        1.400    0.19    0.20
2QHKA       174      XRAY        1.910    0.17    0.21
3DHNA       227      XRAY        2.000    0.23    0.24
1DTDB        61      XRAY        1.650    0.19    0.23
1NOGA       177      XRAY        1.550    0.20    0.21
3FDRA        94      XRAY        1.750    0.22    0.26
2HR7A       486      XRAY        2.320    0.20    0.23
2CY2A       174      XRAY        2.000    0.20    0.23
2HY5A       130      XRAY        1.720    0.20    0.21
3D00A       191      XRAY        1.900    0.23    0.27
1V54H        85      XRAY        1.800    0.20    0.23
3D4UB        74      XRAY        1.700    0.16    0.17
2FCOA       200      XRAY        1.400    0.22    0.23
3BIJA       285      XRAY        2.500    0.21    0.27
2G64A       140      XRAY        1.800    0.16    0.22
1WXQA       397      XRAY        2.600    0.27    0.29
1SDOA       203      XRAY        1.850    0.22    0.24
2Z1AA       552      XRAY        1.750    0.18    0.21
2OXGB       124      XRAY        1.400    0.17    0.19
2NVWA       479      XRAY        2.100    0.20    0.24
2QFEA       148      XRAY        1.450    0.19    0.21
1XV2A       237      XRAY        2.000    0.19    0.24
1RJDA       334      XRAY        1.800    0.18    0.21
2HZQA       174      XRAY        1.800    0.19    0.23
3CNHA       200      XRAY        1.660    0.16    0.19
2NQ5A       755      XRAY        1.900    0.23    0.26
2Z0XA       158      XRAY        1.640    0.16    0.19
1UUJA        88      XRAY        1.750    0.19    0.25
2GRRB       170      XRAY        1.300    0.20    0.22
1YOZA       116      XRAY        2.000    0.23    0.30
2NR8A       358      XRAY        2.000    0.23    0.28
2RAEA       207      XRAY        2.200    0.23    0.25
2GUDA       122      XRAY        0.940    0.14    0.16
2PG3A       232      XRAY        2.400    0.19    0.22
1RO7A       259      XRAY        1.800    0.22    0.25
1O6DA       163      XRAY        1.660    0.23    0.26
2F5GA       133      XRAY        1.700    0.21    0.23
2C1LA       358      XRAY        1.900    0.19    0.22
3G7PA       156      XRAY        2.000    0.21    0.25
2W59A       231      XRAY        1.750    0.17    0.20
1SFSA       240      XRAY        1.070    0.10    0.14
2VK9A       551      XRAY        2.850    0.23    0.26
2DGKA       452      XRAY        1.900    0.22    0.25
1WLGA       299      XRAY        1.800    0.19    0.24
2A9GA       418      XRAY        2.300    0.20    0.27
1SKVA        69      XRAY        2.600    0.23    0.27
1IN0A       163      XRAY        2.140    0.19    1.00
1V72A       356      XRAY        2.050    0.22    0.24
3FGBA       361      XRAY        2.000    0.23    0.24
2P26A       280      XRAY        1.750    0.21    0.25
1CXZB        86      XRAY        2.200    0.21    0.27
1FMTA       314      XRAY        2.000    0.21    0.26
2F4MB        61      XRAY        1.850    0.19    0.24
2UUQA       414      XRAY        1.460    0.20    0.23
3G7UA       376      XRAY        1.750    0.18    0.22
1GAKA       141      XRAY        1.850    0.23    0.25
2GJ2A        85      XRAY        2.350    0.23    0.28
1ZGZA       122      XRAY        1.800    0.20    0.24
1S5UA       138      XRAY        1.700    0.20    0.23
2O0AA       298      XRAY        1.600    0.21    0.26
2P4GA       270      XRAY        2.300    0.17    0.23
2CA6A       386      XRAY        2.200    0.17    0.22
3ELIA       152      XRAY        2.800    0.22    0.27
3BW2A       369      XRAY        2.100    0.19    0.21
2FB5A       205      XRAY        1.990    0.18    0.21
2VQ5A       201      XRAY        2.090    0.22    0.27
3ETOA       242      XRAY        2.000    0.21    0.25
1CR1A       296      XRAY        2.300    0.24    0.29
1WZAA       488      XRAY        1.600    0.19    0.21
2ZNRA       178      XRAY        1.200    0.15    0.17
3D8XA       326      XRAY        2.800    0.23    0.23
2PBIB       354      XRAY        1.950    0.18    0.23
2OB0A       170      XRAY        1.800    0.17    0.20
1J1VA        94      XRAY        2.100    0.23    0.25
1UADC        99      XRAY        2.100    0.22    0.25
2OA8A       233      XRAY        2.100    0.20    0.26
2FSUA       210      XRAY        1.700    0.19    0.25
1M4LA       307      XRAY        1.250    0.10    0.14
3DSSA       331      XRAY        1.800    0.15    0.19
1VHUA       211      XRAY        1.340    0.15    0.18
2SICI       107      XRAY        1.800    0.18    1.00
1ZK5A       176      XRAY        1.400    0.19    0.20
2UXUA       210      XRAY        2.300    0.24    0.29
2OM6A       235      XRAY        2.200    0.19    0.26
1KWIA       101      XRAY        2.190    0.25    0.29
1VKKA       154      XRAY        1.350    0.16    0.19
1NSJA       205      XRAY        2.000    0.19    0.24
2PTRA       462      XRAY        1.850    0.18    0.22
1XS0A       136      XRAY        1.580    0.23    0.26
2VCLA       233      XRAY        1.550    0.17    0.19
1K3YA       221      XRAY        1.300    0.14    0.20
1NPEA       267      XRAY        2.300    0.22    0.25
1EUVA       221      XRAY        1.600    0.19    0.25
3DNPA       290      XRAY        1.850    0.17    0.21
1FN9A       365      XRAY        1.800    0.17    0.20
1GL2C        65      XRAY        1.900    0.18    0.22
2BGXA       261      XRAY        1.800    0.22    0.25
1FPZA       212      XRAY        2.000    0.20    0.25
3C24A       286      XRAY        1.620    0.16    0.20
1S21A       206      XRAY        2.000    0.23    0.24
2GLFA       450      XRAY        2.800    0.17    0.24
1ZKLA       353      XRAY        1.670    0.19    0.21
2DPMA       284      XRAY        1.800    0.24    0.28
2GU9A       113      XRAY        1.400    0.25    0.25
1SZHA       161      XRAY        1.500    0.21    0.23
2ZKZA        99      XRAY        2.000    0.25    0.27
1S2WA       295      XRAY        1.690    0.18    0.21
3CEUA       210      XRAY        2.300    0.20    0.23
2ICGA       160      XRAY        1.650    0.20    0.23
1SYXB        86      XRAY        2.340    0.22    0.26
1N2ZA       245      XRAY        2.000    0.19    0.21
3DBOA        93      XRAY        1.760    0.21    0.25
2Z9EA       167      XRAY        2.500    0.22    0.25
2NPTA       106      XRAY        1.750    0.20    0.25
3CUCA       291      XRAY        2.710    0.22    0.25
1G8KB       133      XRAY        1.640    0.15    0.18
3FOKA       307      XRAY        2.500    0.23    0.25
2RBDA       171      XRAY        1.540    0.16    0.19
3BT5A       177      XRAY        1.350    0.16    0.19
1HU3A       260      XRAY        2.370    0.25    0.29
2V9KA       530      XRAY        2.000    0.19    0.23
3G5TA       299      XRAY        1.120    0.12    0.14
1QMEA       702      XRAY        2.400    0.20    0.23
3DBOB       150      XRAY        1.760    0.21    0.25
2VVPA       162      XRAY        1.650    0.17    0.19
1YIRA       408      XRAY        2.100    0.21    0.25
1Y55X       126      XRAY        1.000    0.17    0.18
2GU1A       361      XRAY        1.900    0.23    0.26
2CFUA       658      XRAY        1.900    0.17    0.22
1B35B       255      XRAY        2.400    0.23    0.24
2JH1A       246      XRAY        1.900    0.18    0.20
1O69A       394      XRAY        1.840    0.18    0.23
3FFJA       666      XRAY        1.940    0.17    0.22
2JHFA       374      XRAY        1.000    0.12    0.15
2RBKA       261      XRAY        1.000    0.12    0.15
1W6GA       646      XRAY        1.550    0.17    0.19
3DFDA       157      XRAY        2.200    0.22    0.25
2ENGA       210      XRAY        1.500    0.10    0.15
3BYWA       177      XRAY        2.350    0.21    0.26
2R2JA       382      XRAY        2.600    0.22    0.26
1N67A       359      XRAY        1.900    0.21    0.26
2H26A       286      XRAY        1.800    0.21    0.24
3D2FA       675      XRAY        2.300    0.20    0.24
1W53A        84      XRAY        1.600    0.20    0.23
1TT7A       330      XRAY        2.700    0.19    0.26
1H2CA       140      XRAY        1.600    0.17    0.18
3BKXA       275      XRAY        1.850    0.19    0.24
1MNMA       100      XRAY        2.250    0.24    0.28
2H1CA       139      XRAY        1.800    0.22    0.22
2NZCA        86      XRAY        1.950    0.21    0.26
2D59A       144      XRAY        1.650    0.21    0.24
2CC0A       195      XRAY        1.600    0.15    0.19
1PMIA       440      XRAY        1.700    0.18    1.00
3DHAA       254      XRAY        0.950    0.13    0.17
2BAYA        61      XRAY        1.500    0.18    0.20
1G3JB        61      XRAY        2.100    0.23    0.26
3EG7A       176      XRAY        2.380    0.21    0.26
2V2PA       174      XRAY        1.150    0.20    0.22
1O9IA       266      XRAY        1.330    0.12    0.14
1EVLA       401      XRAY        1.550    0.22    0.23
2DQBA       376      XRAY        2.200    0.22    0.29
1O4UA       285      XRAY        2.500    0.22    0.27
3B9WA       407      XRAY        1.300    0.15    0.17
2BJQA       345      XRAY        1.750    0.19    0.23
2ZA4B        90      XRAY        1.580    0.20    0.20
2W8MA       212      XRAY        2.400    0.21    0.24
1YMTA       246      XRAY        1.200    0.20    0.21
1S9UA       207      XRAY        1.380    0.16    0.18
3C3MA       138      XRAY        1.700    0.17    0.19
2JD4A       383      XRAY        1.900    0.23    0.26
1U7PA       164      XRAY        1.900    0.19    0.24
1WUIL       534      XRAY        1.040    0.11    0.13
2FTXA        90      XRAY        1.900    0.21    0.23
1DC1A       323      XRAY        1.700    0.19    0.25
1ORYB        55      XRAY        2.450    0.22    0.26
3C2UA       538      XRAY        1.300    0.14    0.16
2W61A       555      XRAY        1.620    0.18    0.22
1V54K        56      XRAY        1.800    0.20    0.23
2IP6A       112      XRAY        1.350    0.21    0.23
1TUHA       156      XRAY        1.850    0.19    0.21
2R0CA       549      XRAY        1.800    0.21    0.24
2NUHA       118      XRAY        1.390    0.20    0.20
2FSHA       853      XRAY        2.000    0.21    0.26
2IBAA       302      XRAY        1.500    0.18    0.20
2CVDA       198      XRAY        1.450    0.19    0.21
2NMMA       135      XRAY        2.700    0.19    0.26
1NO1A       126      XRAY        2.400    0.21    0.23
3C8EA       288      XRAY        1.500    0.17    0.20
2RH0A       157      XRAY        1.950    0.19    0.23
1TZPA       255      XRAY        1.400    0.18    0.21
2OVJA       201      XRAY        1.490    0.15    0.18
2OUXA       286      XRAY        2.160    0.26    0.31
2OMZB       105      XRAY        1.600    0.15    0.19
1S2OA       244      XRAY        1.400    0.18    0.20
2A3NA       355      XRAY        1.230    0.11    0.14
3DNMA       336      XRAY        2.800    0.23    0.28
3BKWA       243      XRAY        1.600    0.17    0.20
2Q4QA       122      XRAY        2.590    0.17    0.27
2P10A       286      XRAY        2.150    0.17    0.20
2HDVA       111      XRAY        2.000    0.21    0.24
1P6OA       161      XRAY        1.140    0.11    0.15
2QV7A       337      XRAY        2.300    0.21    0.25
2QXIA       224      XRAY        1.000    0.14    0.16
2P86A       215      XRAY        1.160    0.11    0.13
3CX5C       385      XRAY        1.900    0.24    0.26
3BO7A       201      XRAY        2.350    0.19    0.24
1KAMA       194      XRAY        2.100    0.22    0.25
3DZAA       191      XRAY        1.650    0.15    0.19
2HC9A       491      XRAY        1.850    0.15    0.17
1TIQA       180      XRAY        1.900    0.21    0.24
1VQOO       116      XRAY        2.200    0.21    0.25
2BFDB       342      XRAY        1.390    0.15    0.17
2EFEA       267      XRAY        2.080    0.23    0.28
3BDRA       190      XRAY        2.800    0.24    0.26
2VFXA       206      XRAY        1.950    0.21    0.25
1F9ZA       135      XRAY        1.500    0.22    0.27
1DCSA       311      XRAY        1.300    0.13    0.15
1WMZA       140      XRAY        1.700    0.16    0.19
1FGUA       252      XRAY        2.500    0.21    0.28
2YVAA       196      XRAY        1.850    0.18    0.21
2QZTA       111      XRAY        1.700    0.20    0.24
1OLMA       403      XRAY        1.950    0.18    0.21
1JY5A       212      XRAY        2.050    0.21    0.24
1VB3A       428      XRAY        2.200    0.22    0.26
1VQOH       171      XRAY        2.200    0.21    0.25
1TA3A       274      XRAY        1.700    0.13    0.17
1SVSA       353      XRAY        1.500    0.20    0.21
2P8GA       162      XRAY        1.360    0.13    0.15
1L7PA       211      XRAY        1.900    0.23    0.27
2VPZA       765      XRAY        2.400    0.25    0.25
2F5YA        91      XRAY        2.390    0.22    0.26
3BPKA       206      XRAY        1.560    0.15    0.19
1MSWD       883      XRAY        2.100    0.24    0.28
3B7CA       122      XRAY        1.700    0.19    0.21
2GN4A       344      XRAY        1.900    0.20    0.23
2RFLA       173      XRAY        2.350    0.24    0.28
2NY1B       184      XRAY        1.990    0.21    0.25
2CMPA        63      XRAY        1.580    0.23    0.28
2IVFC       214      XRAY        1.880    0.15    0.18
3C5KA       109      XRAY        1.550    0.18    0.23
1HW1A       239      XRAY        1.500    0.20    0.22
2W07B       148      XRAY        2.200    0.23    0.28
1NR4A        71      XRAY        1.720    0.24    0.24
1LLFA       534      XRAY        1.400    0.14    0.17
2BKWA       385      XRAY        2.570    0.20    0.26
2HBJA       410      XRAY        2.100    0.24    0.29
3G2GA       533      XRAY        2.000    0.23    0.26
1JNYA       435      XRAY        1.800    0.23    0.27
2V3KA       258      XRAY        2.000    0.20    0.25
2J12A       194      XRAY        1.500    0.15    0.17
1KBLA       873      XRAY        1.940    0.21    0.26
1B5EA       246      XRAY        1.600    0.19    0.21
1ENFA       212      XRAY        1.690    0.16    0.19
1Z41A       338      XRAY        1.300    0.19    0.21
1AE9A       179      XRAY        1.900    0.20    0.23
1S5DA       240      XRAY        1.750    0.16    0.19
2F5XA       312      XRAY        1.720    0.14    0.17
2B81A       323      XRAY        2.500    0.19    0.22
3ERSX       118      XRAY        1.870    0.22    0.28
1Y0KA       209      XRAY        1.750    0.19    0.22
2FP7B       172      XRAY        1.680    0.18    0.22
2EBOA        74      XRAY        1.900    0.20    0.27
2J01X        96      XRAY        2.800    0.27    0.31
2GTSA        86      XRAY        2.100    0.23    0.30
1YWQA       200      XRAY        2.300    0.21    0.24
1XE0A       114      XRAY        1.700    0.21    0.26
2R6GF       514      XRAY        2.800    0.24    0.27
1GXJA       186      XRAY        2.000    0.23    0.27
2D5BA       500      XRAY        1.800    0.20    0.24
1PZ7A       204      XRAY        1.420    0.22    0.24
2EX3B       230      XRAY        3.000    0.20    0.23
3D8UA       275      XRAY        2.880    0.22    0.28
1VS0A       310      XRAY        2.400    0.20    0.25
1VR9A       213      XRAY        1.700    0.25    0.27
2PIBA       216      XRAY        1.730    0.19    0.22
3BCYA       155      XRAY        1.700    0.20    0.24
2FIUA        99      XRAY        2.000    0.20    0.26
1M2TB       263      XRAY        1.890    0.21    0.24
3C2GA       619      XRAY        2.500    0.22    0.26
2NS0A        85      XRAY        2.000    0.19    0.22
1NNWA       252      XRAY        1.900    0.22    0.23
1RYLA       167      XRAY        1.600    0.22    0.26
1J2GA       319      XRAY        2.200    0.22    0.22
3E6CC       250      XRAY        1.800    0.22    0.25
3BDIA       207      XRAY        1.450    0.16    0.19
1QOYA       318      XRAY        2.000    0.20    0.25
1X6ZA       123      XRAY        0.780    0.14    0.15
12ASA       330      XRAY        2.200    0.16    0.29
1OTFA        62      XRAY        1.900    0.20    1.00
1KBJA       412      XRAY        2.500    0.16    0.20
3G8CA       444      XRAY        2.000    0.18    0.22
1XK7A       408      XRAY        1.600    0.19    0.21
3CEWA       125      XRAY        2.310    0.22    0.25
2NYKA       285      XRAY        2.100    0.21    0.24
2Q45A       266      XRAY        2.100    0.23    0.29
1OO0A       147      XRAY        1.850    0.21    0.26
2IZ6A       176      XRAY        1.600    0.19    0.23
1WKCA       184      XRAY        1.700    0.22    0.25
2IS6A       680      XRAY        2.200    0.21    0.24
1WDDS       128      XRAY        1.350    0.16    0.18
2Z17A       104      XRAY        2.700    0.24    0.33
1S7ZA       117      XRAY        1.830    0.17    0.24
2CCYB       128      XRAY        1.670    1.00    1.00
3DKPA       245      XRAY        2.100    0.18    0.24
1T6AA       126      XRAY        2.050    0.20    0.23
2OKCA       445      XRAY        2.200    0.18    0.23
2QF4A       172      XRAY        1.200    0.14    0.17
2CNTA       160      XRAY        2.400    0.19    0.22
1KQ3A       376      XRAY        1.500    0.17    0.19
1QU7A       227      XRAY        2.600    0.24    0.28
3EZQA       115      XRAY        2.730    0.24    0.28
3BQ9A       460      XRAY        1.800    0.21    0.27
1RZHM       307      XRAY        1.800    0.23    0.23
1MX3A       347      XRAY        1.950    0.21    0.25
2RHKA       140      XRAY        1.950    0.21    0.23
2PKPA       170      XRAY        2.100    0.20    0.25
2PJSA       119      XRAY        1.850    0.20    0.24
3B5QA       482      XRAY        2.400    0.15    0.21
1BX7A        55      XRAY        1.200    0.18    0.23
1OI2A       366      XRAY        1.750    0.17    0.20
3FNBA       405      XRAY        2.120    0.18    0.23
1R6JA        82      XRAY        0.730    0.07    0.09
1WFXA       186      XRAY        2.800    0.22    0.29
2R9IA       141      XRAY        2.600    0.22    0.24
3C8MA       331      XRAY        1.900    0.16    0.18
1LUAA       287      XRAY        1.900    0.18    0.22
2OX1A       196      XRAY        2.330    0.21    0.28
1WWIA       148      XRAY        1.580    0.19    0.20
1AB8A       220      XRAY        2.200    0.22    0.28
2CJSC        62      XRAY        1.780    0.18    0.22
1QWYA       291      XRAY        1.300    0.16    0.18
2OVGA        66      XRAY        1.350    0.13    0.17
3EZIA       107      XRAY        1.700    0.19    0.24
1E44B        96      XRAY        2.400    0.19    0.23
1SBZA       197      XRAY        2.000    0.18    0.22
1NUIA       255      XRAY        2.900    0.24    0.28
2AVWA       311      XRAY        2.000    0.22    0.27
1Y93A       159      XRAY        1.030    0.16    0.17
1O8XA       146      XRAY        1.300    0.18    0.21
1Z6MA       175      XRAY        1.300    0.16    0.19
2F6HX       419      XRAY        2.250    0.22    0.25
2HP7A       183      XRAY        2.000    0.22    0.25
2ZIBA       133      XRAY        1.340    0.13    0.16
2HE4A        90      XRAY        1.450    0.13    0.18
1PSRA       100      XRAY        1.050    0.11    0.14
2A1KA       233      XRAY        2.000    0.24    0.26
2F8MA       244      XRAY        2.090    0.21    0.27
1XL7A       612      XRAY        2.000    0.19    0.22
1OACA       727      XRAY        2.000    0.16    1.00
3DU6A       596      XRAY        2.710    0.24    0.28
2DDFA       257      XRAY        1.700    0.20    0.23
3CS5A        59      XRAY        2.200    0.25    0.35
2OX7A       155      XRAY        1.780    0.19    0.23
1R4PA       297      XRAY        1.770    0.15    0.18
1XPJA       126      XRAY        2.300    0.20    0.25
1VJ7A       393      XRAY        2.100    0.24    0.27
2PS5A       374      XRAY        2.100    0.22    0.25
1GMUA       143      XRAY        1.500    0.22    0.26
1NEKC       129      XRAY        2.600    0.25    0.29
3D8CA       349      XRAY        2.100    0.22    0.26
2SNSA       149      XRAY        1.500    1.00    1.00
2JH3A       474      XRAY        1.900    0.19    0.24
3CTRA       101      XRAY        2.100    0.21    0.24
3BPDA       100      XRAY        2.800    0.24    0.30
1XIWA       105      XRAY        1.900    0.21    0.24
3FDGA       355      XRAY        1.800    0.18    0.22
1Q8BA       105      XRAY        1.900    0.21    0.26
1GU2A       124      XRAY        1.190    0.15    0.19
3DSOA        74      XRAY        1.550    0.20    0.21
2OXOA       103      XRAY        2.000    0.23    0.29
3FBSA       297      XRAY        2.150    0.19    0.24
3CDLA       203      XRAY        2.360    0.21    0.28
2IVFB       352      XRAY        1.880    0.15    0.18
2QCOA       210      XRAY        2.250    0.23    0.24
1YHNB        65      XRAY        3.000    0.27    0.28
1Z2WA       192      XRAY        2.000    0.18    0.24
2CO5A        99      XRAY        2.200    0.19    0.23
2ASKA       113      XRAY        1.550    0.23    0.26
1EE6A       197      XRAY        2.300    0.19    0.23
1TUKA        67      XRAY        1.120    0.14    0.16
3B4VC       237      XRAY        2.480    0.23    0.28
2DFAA       250      XRAY        1.900    0.21    0.23
2JHNA       295      XRAY        1.800    0.19    0.22
3CBXA       105      XRAY        1.700    0.19    0.23
2VJWA       149      XRAY        2.000    0.21    0.25
2QNLA       162      XRAY        1.500    0.16    0.18
2ZJRI       156      XRAY        2.910    0.28    0.31
2VOBA       652      XRAY        2.300    0.19    0.25
1WCWA       261      XRAY        1.300    0.19    0.22
1P35A       299      XRAY        2.200    0.20    0.26
2F2CA       254      XRAY        2.800    0.24    0.30
2JDII        50      XRAY        1.900    0.18    0.22
2I6OA       161      XRAY        1.900    0.19    0.23
1O6VA       466      XRAY        1.500    0.15    0.18
1RI6A       343      XRAY        2.000    0.17    0.20
1ZODA       433      XRAY        1.800    0.20    0.23
1NB8A       353      XRAY        2.300    0.23    0.28
2GV9A      1193      XRAY        2.680    0.23    0.28
1EZWA       349      XRAY        1.650    0.20    0.21
1M70A       190      XRAY        1.250    0.16    0.20
2JK9A       212      XRAY        1.790    0.19    0.24
1J7XA       302      XRAY        1.800    0.21    0.22
3DXLA       303      XRAY        1.300    0.19    0.21
1NZYA       269      XRAY        1.800    0.19    1.00
3C8ZA       414      XRAY        1.600    0.19    0.21
3CG0A       140      XRAY        2.150    0.23    0.29
1W5RA       278      XRAY        1.450    0.20    0.22
2CH5A       347      XRAY        1.900    0.17    0.20
3F67A       241      XRAY        1.740    0.17    0.20
2PNEA        81      XRAY        0.980    0.14    0.16
2V2GA       233      XRAY        1.600    0.16    0.20
2G30A       258      XRAY        1.600    0.22    0.24
2PCSA       162      XRAY        2.400    0.24    0.29
1FM0E       150      XRAY        1.450    0.15    0.18
2VD3A       289      XRAY        2.450    0.23    0.29
1IWMA       186      XRAY        1.900    0.21    0.25
2RDLA       226      XRAY        2.500    0.19    0.25
2QRDE       334      XRAY        2.410    0.20    0.26
1TZJA       338      XRAY        1.990    0.23    0.25
2GW1A       514      XRAY        3.000    0.26    0.32
2BA2A        85      XRAY        1.800    0.23    0.28
1K8KD       300      XRAY        2.000    0.22    0.25
2FUVA       549      XRAY        2.000    0.15    0.20
3FO5A       258      XRAY        2.000    0.20    0.25
1YU5X        67      XRAY        1.400    0.19    0.22
3BZ1H        66      XRAY        2.900    0.25    0.29
2IGPA       120      XRAY        1.800    0.20    0.23
2W5QA       424      XRAY        1.200    0.17    0.18
1KIDA       203      XRAY        1.700    0.18    0.22
3ES4A       116      XRAY        1.640    0.14    0.16
2FIYA       309      XRAY        2.100    0.20    0.24
1I2CA       404      XRAY        1.600    0.18    0.18
2J01Q       141      XRAY        2.800    0.27    0.31
1WAKA       397      XRAY        1.730    0.20    0.22
1ZATA       250      XRAY        2.400    0.34    0.26
3CYJA       372      XRAY        2.300    0.24    0.29
2NSZA       129      XRAY        1.150    0.13    0.15
1APYB       141      XRAY        2.000    0.17    0.22
1ALYA       146      XRAY        2.000    0.22    0.29
2OR7A       115      XRAY        1.500    0.19    0.21
2CAYA       145      XRAY        1.900    0.19    0.23
2ZYCA       170      XRAY        1.740    0.20    0.24
1CQMA       101      XRAY        1.650    0.25    0.25
1RP0A       284      XRAY        1.600    0.18    0.17
1MY7A       114      XRAY        1.490    0.25    0.25
3BZ1O       247      XRAY        2.900    0.25    0.29
1A0IA       348      XRAY        2.600    0.22    0.34
1A17A       166      XRAY        2.450    0.20    0.30
1I6PA       220      XRAY        2.000    0.18    0.20
1MWVA       714      XRAY        1.700    0.16    0.19
2Q03A       138      XRAY        1.800    0.17    0.18
1K2XB       143      XRAY        1.650    0.16    0.20
2HKJA       469      XRAY        2.000    0.17    0.21
2ONDA       308      XRAY        2.800    0.22    0.26
1M9ZA       111      XRAY        1.050    0.16    0.17
1VJRA       271      XRAY        2.400    0.17    0.19
1V6PA        62      XRAY        0.870    0.12    0.15
2Q14A       410      XRAY        2.200    0.21    0.25
2PT5A       168      XRAY        2.100    0.21    0.27
1Q1UA       144      XRAY        1.700    0.22    0.24
1Y9QA       192      XRAY        1.900    0.23    0.22
1J5WA       298      XRAY        1.950    0.20    0.25
2FELA       359      XRAY        2.200    0.19    0.24
2PD0A       223      XRAY        2.300    0.22    0.28
1QD1A       325      XRAY        1.700    0.19    0.21
1CC5A        83      XRAY        2.500    0.29    1.00
2O2GA       223      XRAY        1.920    0.19    0.24
2HDIB       113      XRAY        2.500    0.19    0.25
1NJRA       284      XRAY        1.900    0.21    0.23
1QSMA       152      XRAY        2.400    0.17    0.24
2IXAA       444      XRAY        2.300    0.19    0.22
2DS2B        72      XRAY        1.700    0.22    0.25
1Z3XA       238      XRAY        1.500    0.18    0.21
1M3IA       471      XRAY        2.900    0.23    0.28
3CQCB       227      XRAY        2.530    0.22    0.24
2OA5A       110      XRAY        2.100    0.21    0.24
1ZZ1A       369      XRAY        1.570    0.17    0.20
1NTYA       311      XRAY        1.700    0.20    0.21
3EQXA       373      XRAY        1.600    0.17    0.20
1T7RA       269      XRAY        1.400    0.20    0.20
1ZA7A       165      XRAY        2.700    0.24    1.00
1QD6C       240      XRAY        2.100    0.23    0.28
2QY1A       330      XRAY        1.900    0.16    0.19
2J5WA      1065      XRAY        2.800    0.18    0.23
1WWPA       119      XRAY        2.110    0.22    0.27
1JKEA       145      XRAY        1.550    0.21    0.23
2G7RA       117      XRAY        2.700    0.24    0.28
1U7NA       336      XRAY        2.260    0.21    0.26
2GAGC       210      XRAY        1.850    0.19    0.23
2QOMA       285      XRAY        2.660    0.26    0.28
1UOYA        64      XRAY        1.500    0.16    0.18
1RZ1A       161      XRAY        2.100    0.24    0.26
1I0VA       104      XRAY        1.230    0.18    0.19
1INPA       400      XRAY        2.300    0.20    1.00
2H1VA       310      XRAY        1.200    0.13    0.17
2JA2A       498      XRAY        1.650    0.21    0.25
1J5SA       463      XRAY        2.850    0.23    0.27
1YG2A       179      XRAY        2.200    0.23    0.28
2CWSA       237      XRAY        1.000    0.10    0.13
2GMLA       237      XRAY        2.600    0.23    0.29
1NU7D       282      XRAY        2.200    0.21    0.25
2Z72A       342      XRAY        1.100    0.12    0.16
1OH4A       179      XRAY        1.350    0.14    0.17
1ODZA       386      XRAY        1.400    0.15    0.18
2A9SA       171      XRAY        1.750    0.17    0.22
1N5UA       585      XRAY        1.900    0.23    0.28
1QO2A       241      XRAY        1.850    0.19    0.25
2OWLA       303      XRAY        2.400    0.24    0.33
1EWFA       456      XRAY        1.700    0.20    0.25
1P5DX       463      XRAY        1.600    0.16    0.18
2J6AA       141      XRAY        1.700    0.20    0.24
1YI8A       351      XRAY        2.100    0.26    0.28
2EHWA       120      XRAY        2.220    0.22    0.28
3DA4A       279      XRAY        1.700    0.23    0.26
2A8EA       220      XRAY        2.500    0.20    0.24
1O65A       246      XRAY        2.330    0.23    0.31
1PBJA       125      XRAY        1.400    0.19    0.20
1UDDA       226      XRAY        2.150    0.22    0.25
2Z6RA       265      XRAY        1.500    0.20    0.21
2PWOA       146      XRAY        1.450    0.17    0.22
3D6WA       111      XRAY        2.400    0.18    0.21
1JS3A       486      XRAY        2.250    0.14    0.19
2PCQA       283      XRAY        2.100    0.16    0.19
2QL2A        60      XRAY        2.500    0.25    0.29
2Q07A       306      XRAY        2.040    0.24    0.28
1GZ6A       319      XRAY        2.380    0.20    0.24
3CBGA       232      XRAY        2.000    0.16    0.22
1HYOA       421      XRAY        1.300    0.18    0.20
2HSHA       105      XRAY        1.350    0.12    0.17
1M1QA        91      XRAY        0.970    0.14    0.15
1NRZA       164      XRAY        1.750    0.22    0.24
2DQWA       294      XRAY        1.650    0.21    0.24
1G3NC       257      XRAY        2.900    0.24    0.26
2QTWA       124      XRAY        1.900    0.19    0.24
1HSSA       124      XRAY        2.060    0.19    0.22
2ZCOA       293      XRAY        1.580    0.19    0.21
1Q74A       303      XRAY        1.700    0.20    0.23
1WMXA       205      XRAY        2.000    0.23    0.23
3CI3A       194      XRAY        1.110    0.16    0.18
1M1LA       236      XRAY        2.650    0.22    0.26
1WP8A        89      XRAY        2.200    0.21    0.27
1QJPA       171      XRAY        1.650    0.15    0.20
2PORA       301      XRAY        1.800    0.19    1.00
1MJNA       179      XRAY        1.300    0.16    0.20
2AE0X       345      XRAY        2.000    0.20    0.24
1ZSQA       528      XRAY        1.820    0.22    0.24
2ET1A       201      XRAY        1.600    0.18    0.21
1SF8A       126      XRAY        2.600    0.23    0.26
1QGIA       259      XRAY        1.600    0.19    0.23
2FYUK        56      XRAY        2.260    0.25    0.28
3G8YA       391      XRAY        1.900    0.17    0.21
3EO7A       511      XRAY        1.800    0.14    0.16
2EFJA       384      XRAY        2.000    0.22    0.28
2H62C       129      XRAY        1.850    0.22    0.23
2VQGA        99      XRAY        1.820    0.20    0.21
2I74A       189      XRAY        1.750    0.17    0.21
1I8AA       189      XRAY        1.900    0.20    0.22
3CXBB       112      XRAY        2.600    0.26    0.29
1QJ8A       148      XRAY        1.900    0.20    0.25
3FBGA       346      XRAY        1.600    0.24    0.28
1ZNPA       154      XRAY        2.500    0.21    0.27
1NH2D       121      XRAY        1.900    0.20    0.23
1KEAA       221      XRAY        2.000    0.21    0.25
2FJTA       182      XRAY        1.900    0.22    0.27
1KXUA       333      XRAY        2.600    0.21    0.29
1VIOA       243      XRAY        1.590    0.20    0.22
1JB0C        80      XRAY        2.500    0.20    0.22
1JY2P        48      XRAY        1.400    0.22    0.24
2D28C       149      XRAY        2.000    0.19    0.25
1V2AA       210      XRAY        2.150    0.23    0.28
2OZBA       130      XRAY        2.600    0.21    0.25
2E79A       108      XRAY        2.380    0.23    0.27
3DLIA       240      XRAY        2.460    0.25    0.29
3C3KA       285      XRAY        1.990    0.18    0.23
2HU5A       582      XRAY        2.000    0.18    0.22
1WP1A       474      XRAY        2.560    0.26    0.31
1R5LA       262      XRAY        1.500    0.19    0.21
1JI6A       589      XRAY        2.400    0.18    0.25
2OIBA       301      XRAY        2.000    0.22    0.27
1L3IA       192      XRAY        1.950    0.21    0.26
1BTKA       169      XRAY        1.600    0.23    0.28
2BWNA       401      XRAY        2.100    0.16    0.22
2DR1A       386      XRAY        1.900    0.18    0.20
1SZQA       483      XRAY        2.700    0.21    0.25
3D2LA       243      XRAY        1.900    0.19    0.23
1W0PA       781      XRAY        1.600    0.21    1.00
3F08A       146      XRAY        2.200    0.20    0.24
2P0OA       372      XRAY        2.150    0.18    0.23
2B82A       211      XRAY        1.250    0.17    0.19
1KS9A       291      XRAY        1.700    0.23    0.29
2HTHB       140      XRAY        2.700    0.25    0.29
1MXGA       435      XRAY        1.600    0.16    0.17
1MC2A       122      XRAY        0.850    0.10    0.12
3BBJA       272      XRAY        2.160    0.18    0.24
2DDMA       283      XRAY        2.100    0.20    0.22
2EWCA       126      XRAY        2.150    0.16    0.20
1H2IA       209      XRAY        2.700    0.23    0.26
1VZWA       244      XRAY        1.800    0.16    0.20
1Q0RA       298      XRAY        1.450    0.17    0.19
2I1SA       188      XRAY        2.300    0.20    0.24
3CT5A       159      XRAY        1.370    0.20    0.23
3CR3A       192      XRAY        2.100    0.22    0.26
1BF2A       750      XRAY        2.000    0.16    0.21
2QFFA        82      XRAY        1.800    0.20    0.23
2BOYA       254      XRAY        1.900    0.18    0.22
2H21A       440      XRAY        2.450    0.25    0.29
3E2VA       401      XRAY        1.500    0.17    0.20
2GANA       190      XRAY        2.100    0.21    0.25
2EWTA        71      XRAY        1.810    0.19    0.23
3FERA       262      XRAY        2.400    0.21    0.26
1YACA       208      XRAY        1.800    0.17    0.20
2JLQA       451      XRAY        1.670    0.21    0.23
2D7CC        42      XRAY        1.750    0.20    0.22
3BF2A       152      XRAY        2.600    0.23    0.26
3EI3A      1158      XRAY        2.300    0.21    0.25
2I46A       161      XRAY        2.700    0.21    0.25
1GHPA       258      XRAY        1.760    0.18    0.26
1L6XA       207      XRAY        1.650    0.24    0.28
1W1WE       121      XRAY        2.900    0.24    0.28
2J8AA       136      XRAY        3.000    0.25    0.28
1YIXA       265      XRAY        1.900    0.20    0.25
1O97C       264      XRAY        1.600    0.20    0.23
1W3FA       315      XRAY        2.580    0.23    0.27
2VE7C       250      XRAY        2.880    0.23    0.26
2R6GG       296      XRAY        2.800    0.24    0.27
2NXOA       291      XRAY        2.040    0.26    0.28
3B64A       112      XRAY        1.030    0.14    0.16
2FI1A       190      XRAY        1.400    0.16    0.17
2OZBB       260      XRAY        2.600    0.21    0.25
1T2WA       145      XRAY        1.800    0.20    0.23
1U5UA       374      XRAY        2.000    0.21    0.24
1XRXA        50      XRAY        2.150    0.22    0.24
2PUSA       852      XRAY        2.400    0.23    0.26
1G0SA       209      XRAY        1.900    0.19    0.24
3C6KA       381      XRAY        1.950    0.20    0.26
3BROA       141      XRAY        2.040    0.21    0.25
1UZEA       589      XRAY        1.820    0.19    0.21
3FL2A       124      XRAY        1.750    0.19    0.25
2QORA       204      XRAY        1.800    0.20    0.23
1QKRA       188      XRAY        1.800    0.20    0.25
1NQ7A       244      XRAY        1.500    0.20    0.22
3D32A       119      XRAY        1.300    0.18    0.20
1PGUA       615      XRAY        2.300    0.20    0.26
1Q0QA       406      XRAY        1.900    0.18    0.21
2PGZA       230      XRAY        1.760    0.18    0.21
2QA1A       500      XRAY        1.800    0.20    0.22
1U4GA       301      XRAY        1.400    0.18    0.20
3FCDA       134      XRAY        1.920    0.23    0.28
3DI4A       286      XRAY        1.600    0.14    0.17
1Q5QA       259      XRAY        2.600    0.25    0.26
2IMQX       282      XRAY        1.300    0.18    0.21
2JEKA       145      XRAY        1.380    0.17    0.20
1HXIA       121      XRAY        1.600    0.19    0.22
1WCUA       153      XRAY        1.500    0.14    0.16
1WC2A       181      XRAY        1.200    0.15    0.16
2VHKA       206      XRAY        0.940    0.12    0.13
2NVNA       122      XRAY        2.500    0.21    0.23
3ELKA       117      XRAY        1.700    0.20    0.24
2O16A       160      XRAY        1.900    0.18    0.23
2BCMA       165      XRAY        1.480    0.17    0.21
2O7QA       523      XRAY        2.200    0.26    0.21
1LMIA       131      XRAY        1.500    0.20    0.25
1V77A       212      XRAY        1.800    0.23    0.27
1V5DA       386      XRAY        1.500    0.17    0.19
1NXMA       197      XRAY        1.300    0.14    0.17
1XKPB       124      XRAY        1.700    0.20    0.24
3DJMA       116      XRAY        2.510    0.21    0.23
1YI9A       309      XRAY        1.700    0.20    0.23
1HXNA       219      XRAY        1.800    0.18    1.00
2IMLA       199      XRAY        1.650    0.17    0.20
1TQYA       424      XRAY        2.000    0.23    0.25
3D01A       165      XRAY        1.700    0.18    0.21
2PK3A       321      XRAY        1.820    0.17    0.20
2C2QA       199      XRAY        1.700    0.21    0.24
3CAFA       100      XRAY        1.960    0.19    0.28
1QS1A       462      XRAY        1.500    0.23    0.27
1KSIA       642      XRAY        2.200    0.18    1.00
3CTUA       156      XRAY        2.810    0.22    0.28
2O6KA        81      XRAY        2.100    0.21    0.22
2F4QA       346      XRAY        1.750    0.20    0.23
1W0NA       131      XRAY        0.800    0.13    0.14
1W6NA       134      XRAY        1.650    0.21    0.23
3DT5A       135      XRAY        1.940    0.17    0.20
1JI1A       637      XRAY        1.600    0.18    0.21
2ZIGA       297      XRAY        2.100    0.23    0.27
2ZYLA       386      XRAY        2.300    0.20    0.23
2BD0A       244      XRAY        1.700    0.20    0.21
3F9TA       397      XRAY        2.110    0.16    0.19
3DBXA       289      XRAY        2.000    0.22    0.27
1LF6A       684      XRAY        2.100    0.20    0.23
3EURA       142      XRAY        1.300    0.14    0.17
1K1XA       659      XRAY        2.400    0.20    0.24
1Y37A       304      XRAY        1.500    0.18    0.20
1F2LA        76      XRAY        2.000    0.24    0.32
3DJHA       114      XRAY        1.250    0.17    0.19
1U9YA       284      XRAY        2.650    0.22    0.24
2R19A       159      XRAY        2.160    0.22    0.27
2F5JA       181      XRAY        2.200    0.22    0.24
2V73A       191      XRAY        2.200    0.23    0.31
1I3JA       116      XRAY        2.200    0.21    0.25
1NRVA       105      XRAY        1.650    0.23    0.24
3BC1B        59      XRAY        1.800    0.20    0.24
2B1XB       172      XRAY        2.000    0.19    0.22
2JE6I       251      XRAY        1.600    0.22    0.25
2P4FA       299      XRAY        1.400    0.14    0.19
2BKRA       212      XRAY        1.900    0.17    0.21
1VKBA       161      XRAY        1.900    0.14    0.17
3EGOA       307      XRAY        1.900    0.21    0.26
1I58A       189      XRAY        1.600    0.22    0.26
1JB3A       131      XRAY        1.600    0.20    0.24
1PTMA       329      XRAY        1.960    0.22    0.27
1YNFA       458      XRAY        1.900    0.22    0.25
1WQJB        80      XRAY        1.600    0.19    0.26
2NYDA       370      XRAY        2.000    0.18    0.23
2PLRA       213      XRAY        1.600    0.18    0.21
1VBIA       344      XRAY        1.800    0.19    0.21
2I8GA       151      XRAY        1.740    0.18    0.23
1DMUA       299      XRAY        2.200    0.18    0.24
1XT8A       292      XRAY        2.000    0.18    0.23
2HZCA        87      XRAY        1.470    0.14    0.23
3G14A       193      XRAY        1.750    0.18    0.22
2VUTI        43      XRAY        2.300    0.21    0.27
1VP2A       208      XRAY        1.780    0.17    0.20
2FI0A        81      XRAY        2.100    0.20    0.24
2NXWA       565      XRAY        1.500    0.17    0.20
1URQA        63      XRAY        2.000    0.17    0.23
2A1HA       365      XRAY        1.800    0.21    0.23
1LFPA       249      XRAY        1.720    0.23    0.29
3CHBD       104      XRAY        1.250    0.13    0.18
2NWIA       172      XRAY        2.200    0.21    0.28
3BQSA        93      XRAY        1.420    0.24    0.27
1ECEA       358      XRAY        2.400    0.18    0.24
2QC3A       303      XRAY        2.300    0.20    0.24
2E2AA       105      XRAY        2.100    0.20    0.25
1TYYA       339      XRAY        2.600    0.23    0.29
1PDOA       135      XRAY        1.700    0.19    0.24
2NYTA       190      XRAY        2.500    0.25    0.29
2P1GA       249      XRAY        1.800    0.17    0.21
3BW6A       144      XRAY        2.500    0.24    0.26
1KQRA       179      XRAY        1.400    0.17    0.18
1WHZA        70      XRAY        1.520    0.15    0.21
2HAIA       576      XRAY        1.580    0.21    0.24
2OUIA       360      XRAY        1.770    0.15    0.18
1Z2NX       324      XRAY        1.200    0.18    0.20
1DGWA       178      XRAY        1.700    0.20    0.25
3BTPA       556      XRAY        2.300    0.21    0.26
2HQ4A       161      XRAY        1.990    0.20    0.23
1MDBA       539      XRAY        2.150    0.22    0.26
2EBBA       101      XRAY        1.600    0.22    0.24
2PVBA       108      XRAY        0.910    0.11    0.13
2FBAA       492      XRAY        1.100    0.15    0.16
2P9JA       162      XRAY        2.400    0.22    0.27
1KHTA       192      XRAY        2.500    0.22    0.25
3F9XA       166      XRAY        1.250    0.18    0.21
3CNEA       175      XRAY        1.990    0.19    0.23
2DXQA       150      XRAY        1.800    0.20    0.22
1G9GA       629      XRAY        1.900    0.17    0.20
1C4OA       664      XRAY        1.500    0.25    0.27
1UPSA       420      XRAY        1.820    0.18    0.20
2QR4A       587      XRAY        2.500    0.19    0.24
2QCVA       332      XRAY        1.900    0.18    0.20
2C4JA       218      XRAY        1.350    0.20    0.21
1SJWA       144      XRAY        1.350    0.14    0.18
1JBEA       128      XRAY        1.080    0.10    0.15
3DMGA       381      XRAY        1.550    0.19    0.22
3CLMA       352      XRAY        1.140    0.13    0.16
1XKRA       206      XRAY        1.750    0.23    0.24
1M55A       197      XRAY        1.400    0.18    0.20
1H2VZ       156      XRAY        2.000    0.21    0.25
2GKPA       167      XRAY        1.350    0.15    0.21
2HPSA       186      XRAY        1.720    0.20    0.23
3D33A       108      XRAY        1.700    0.18    0.22
3ETRC       755      XRAY        2.200    0.20    0.27
3GAGA       206      XRAY        1.700    0.15    0.19
1TVFA       369      XRAY        2.000    0.17    0.20
1HXRA       115      XRAY        1.650    0.21    0.26
1P16A       395      XRAY        2.700    0.20    0.27
1IT2A       146      XRAY        1.600    0.21    0.24
1KUUA       202      XRAY        2.200    0.23    0.25
3ETJA       355      XRAY        1.600    0.16    0.21
1WWLA       312      XRAY        2.500    0.21    0.28
2QISA       374      XRAY        1.800    0.18    0.21
2IB0A       170      XRAY        2.000    0.20    0.23
3B8DA       363      XRAY        2.000    0.19    0.24
3E9FA       121      XRAY        1.800    0.19    0.22
1MBYA        88      XRAY        2.000    0.23    0.25
1PE9A       361      XRAY        1.600    0.20    0.21
2RA1A       412      XRAY        2.410    0.18    0.24
3FTBA       361      XRAY        2.000    0.18    0.21
3D36C        46      XRAY        2.030    0.20    0.21
1XKWA       665      XRAY        2.000    0.22    0.24
2HZFA       114      XRAY        1.800    0.18    0.22
1ZYOA       191      XRAY        2.400    0.25    0.29
1DD4C        40      XRAY        2.400    0.23    0.24
2DKAA       544      XRAY        1.930    0.19    0.22
2E3NA       255      XRAY        1.400    0.22    0.23
2GJLA       328      XRAY        2.000    0.19    0.23
1SWVA       267      XRAY        2.300    0.22    0.28
2V14A       134      XRAY        2.200    0.21    0.29
2Q4OA       215      XRAY        1.950    0.17    0.22
3ENBA       222      XRAY        1.850    0.21    0.24
1YJ7A       171      XRAY        1.800    0.18    0.21
3D6IA       112      XRAY        1.500    0.23    0.25
1IG8A       486      XRAY        2.200    0.16    0.25
2ZZ8A       241      XRAY        2.010    0.18    0.22
1Z94A       147      XRAY        2.100    0.24    0.28
1N00A       321      XRAY        2.100    0.22    0.28
3F7CA       200      XRAY        2.000    0.17    0.20
2AM1A       454      XRAY        2.500    0.24    0.29
1ZN6A       227      XRAY        1.800    0.20    0.23
1QQFA       277      XRAY        1.450    0.16    0.22
2GAXA       135      XRAY        1.800    0.25    0.28
1ECMB       109      XRAY        2.200    0.19    0.23
3F61A       311      XRAY        1.800    0.20    0.23
1IM3D        95      XRAY        2.200    0.22    0.24
1SESA       421      XRAY        2.500    0.18    1.00
1UV7A       110      XRAY        1.700    0.20    0.24
2QVEA       526      XRAY        2.000    0.19    0.22
2V6XA        85      XRAY        1.980    0.20    0.23
1OAAA       259      XRAY        1.250    0.20    0.22
2HQ2A       354      XRAY        1.450    0.17    0.19
2Z0QA       346      XRAY        1.790    0.20    0.24
2H88D       103      XRAY        1.740    0.18    0.21
1YQ5A       144      XRAY        2.000    0.22    0.24
1FO0B       112      XRAY        2.500    0.22    0.28
3BB9A       148      XRAY        1.800    0.18    0.23
2UW1A       338      XRAY        1.950    0.19    0.23
2Z1DA       372      XRAY        2.070    0.18    0.22
2BL8A       103      XRAY        1.600    0.22    0.24
2QMLA       198      XRAY        1.550    0.18    0.21
1F6FA       199      XRAY        2.300    0.23    0.29
3F1XA       310      XRAY        2.000    0.21    0.26
1KCMA       270      XRAY        2.000    0.22    0.27
2R3SA       335      XRAY        2.150    0.19    0.23
1KT6A       183      XRAY        1.100    0.19    0.22
3DLQR       211      XRAY        1.900    0.20    0.24
3BDGA       458      XRAY        1.400    0.16    0.18
2CKKA       127      XRAY        1.450    0.14    0.17
2W4LA       178      XRAY        2.100    0.20    0.24
2H98A       313      XRAY        1.800    0.17    0.23
2B0CA       206      XRAY        2.000    0.21    0.26
2VTYA       182      XRAY        2.100    0.19    0.21
1HX1B       114      XRAY        1.900    0.23    0.28
2HL7A        84      XRAY        1.700    0.21    0.23
2IU5A       195      XRAY        1.600    0.20    0.23
1G5BA       221      XRAY        2.150    0.20    0.23
3FZ4A       120      XRAY        1.380    0.17    0.21
1DKGA       197      XRAY        2.800    0.22    0.32
2NRRA       159      XRAY        1.200    0.18    0.22
3E0HA       158      XRAY        1.810    0.21    0.23
3ETRB       305      XRAY        2.200    0.20    0.27
2B5IC       199      XRAY        2.300    0.23    0.27
1NOYA       388      XRAY        2.200    0.22    1.00
1R0DA       206      XRAY        1.900    0.22    0.27
2GDZA       267      XRAY        1.650    0.18    0.21
2ENDA       138      XRAY        1.450    0.16    1.00
3B40A       417      XRAY        2.000    0.19    0.23
1MRZA       293      XRAY        1.900    0.22    0.23
1A92A        50      XRAY        1.800    0.23    0.28
2OIEA       111      XRAY        2.200    0.22    0.28
2QM1A       326      XRAY        2.020    0.19    0.23
2BJKA       516      XRAY        1.400    0.16    0.17
2DHOA       235      XRAY        1.600    0.17    0.20
3EQTA       145      XRAY        2.000    0.21    0.25
2R7DA       469      XRAY        1.800    0.22    0.24
3DHIA       500      XRAY        1.680    0.17    0.20
1GIQA       413      XRAY        1.800    0.22    0.25
1V96A       149      XRAY        1.750    0.21    0.23
2QDEA       397      XRAY        1.930    0.20    0.23
2QT7A        91      XRAY        1.300    0.22    0.24
2Q5CA       196      XRAY        1.490    0.19    0.21
2UZ0A       263      XRAY        1.700    0.18    0.21
3CPTB       131      XRAY        1.900    0.20    0.28
1VDMA       153      XRAY        2.500    0.21    0.24
1W5QA       337      XRAY        1.400    0.15    0.17
1SHUX       182      XRAY        1.500    0.19    0.21
2EX5A       207      XRAY        2.200    0.22    0.23
2Z1CA        75      XRAY        1.800    0.22    0.25
3F2VA       192      XRAY        2.000    0.20    0.23
3DZMA       214      XRAY        2.800    0.20    0.23
1V54A       514      XRAY        1.800    0.20    0.23
1O7DB        84      XRAY        2.700    0.26    0.29
2CCHB       260      XRAY        1.700    0.15    0.18
2YX1A       336      XRAY        2.200    0.22    0.28
1JL5A       454      XRAY        2.100    0.22    0.24
2VS0A        97      XRAY        1.400    0.17    0.22
2HNLA       225      XRAY        2.000    0.18    0.23
1NKOA       132      XRAY        1.450    0.28    0.30
1T8SA       484      XRAY        2.600    0.23    0.26
1PPRM       312      XRAY        2.000    0.18    0.20
2BM0A       691      XRAY        2.400    0.21    0.27
2C5UA       375      XRAY        2.210    0.20    0.26
3DPTA       332      XRAY        2.900    0.21    0.24
2QAIA       111      XRAY        2.400    0.21    0.24
2PHJA       251      XRAY        1.500    0.16    0.19
2EHGA       149      XRAY        1.600    0.19    0.22
1VCLA       432      XRAY        1.700    0.17    0.20
2G6VA       402      XRAY        2.600    0.25    0.28
5NULA       138      XRAY        1.600    0.18    1.00
1KOPA       223      XRAY        1.900    0.21    0.27
2FHDA       153      XRAY        2.400    0.20    0.26
3D9NA       145      XRAY        1.600    0.17    0.20
1HX6A       394      XRAY        1.650    0.19    0.21
1IPAA       274      XRAY        2.400    0.23    0.29
2ITMA       484      XRAY        2.100    0.20    0.26
2CWPA       112      XRAY        2.100    0.21    0.28
3C0NA       470      XRAY        2.200    0.19    0.24
2HYKA       245      XRAY        1.300    0.14    0.16
3BXOA       239      XRAY        2.000    0.17    0.25
1RW7A       243      XRAY        1.800    0.20    0.24
2YVEA       185      XRAY        1.400    0.20    0.22
1TBFA       347      XRAY        1.300    0.16    0.18
1Q9JA       422      XRAY        2.750    0.24    0.29
2Z3ZA       706      XRAY        1.950    0.18    0.21
1R4XA       275      XRAY        1.900    0.17    0.21
2P13A        90      XRAY        1.650    0.20    0.24
3GB0A       373      XRAY        2.040    0.17    0.21
2J2JA       197      XRAY        1.500    0.17    0.21
1G66A       207      XRAY        0.900    0.11    0.13
1OR0B       528      XRAY        2.000    0.19    0.18
1I1WA       303      XRAY        0.890    0.09    0.11
1EP3B       262      XRAY        2.100    0.20    0.24
2PS2A       371      XRAY        1.800    0.19    0.21
1FD9A       213      XRAY        2.410    0.23    0.28
1JDHA       529      XRAY        1.900    0.20    0.23
2OU6A       190      XRAY        1.800    0.16    0.19
2HALA       212      XRAY        1.350    0.18    0.20
1NEPA       130      XRAY        1.700    0.20    0.21
2RILA        99      XRAY        1.260    0.14    0.16
2FCJA       119      XRAY        1.300    0.19    0.21
1C6VX        81      XRAY        3.000    0.20    0.36
3B4QA        94      XRAY        1.550    0.19    0.22
1J8UA       325      XRAY        1.500    0.16    0.20
1VI0A       206      XRAY        1.650    0.23    0.28
2B7UA       257      XRAY        1.600    0.19    0.21
1JLYA       304      XRAY        2.200    0.17    0.25
2AKOA       251      XRAY        2.200    0.18    0.22
1R3EA       309      XRAY        2.100    0.22    0.27
1RH9A       373      XRAY        1.500    0.18    0.20
1U1IA       392      XRAY        1.900    0.21    0.28
1U9LA        70      XRAY        1.900    0.22    0.24
2NXFA       322      XRAY        1.700    0.16    0.18
2OAAA       249      XRAY        1.500    0.18    0.19
2AC1A       541      XRAY        2.150    0.20    0.24
1TLTA       319      XRAY        2.700    0.24    0.29
2D00A       109      XRAY        2.200    0.21    0.26
1LAMA       484      XRAY        1.600    0.17    0.20
2H88C       140      XRAY        1.740    0.18    0.21
2W82A       165      XRAY        2.800    0.21    0.25
3CX5F       146      XRAY        1.900    0.24    0.26
3DM8A       143      XRAY        1.800    0.18    0.22
1T6EX       381      XRAY        1.700    0.18    0.21
1HLBA       158      XRAY        2.500    0.15    1.00
1FK5A        93      XRAY        1.300    0.14    0.19
1S4KA       120      XRAY        1.900    0.19    0.22
1WKQA       164      XRAY        1.170    0.16    0.18
1WOLA       122      XRAY        1.620    0.19    0.22
2GKEA       274      XRAY        1.350    0.14    0.17
2E7ZA       727      XRAY        1.260    0.16    0.20
1K7JA       206      XRAY        1.400    0.20    0.20
2JHEA       190      XRAY        2.300    0.25    0.32
1R71A       178      XRAY        2.200    0.20    0.25
1IXKA       315      XRAY        1.900    0.20    0.23
1N1JB        97      XRAY        1.670    0.18    0.21
2PBKA       228      XRAY        1.730    0.16    0.20
2FH1A       344      XRAY        1.550    0.19    0.21
1O6OD       119      XRAY        2.800    0.24    0.27
2NOOA       502      XRAY        1.650    0.18    0.21
1XTEA       154      XRAY        1.600    0.19    0.22
2DDZA       190      XRAY        2.240    0.21    0.25
2NTTA       217      XRAY        1.560    0.17    0.20
2R60A       499      XRAY        1.800    0.23    0.25
2H30A       164      XRAY        1.600    0.19    0.21
1L0WA       580      XRAY        2.010    0.22    0.25
2BA1A       179      XRAY        2.700    0.22    0.28
1F8FA       371      XRAY        2.200    0.20    0.26
3E86A        96      XRAY        1.600    0.21    0.24
3FMCA       368      XRAY        1.800    0.16    0.19
3CWQA       209      XRAY        2.470    0.22    0.28
2JE3A       186      XRAY        1.800    0.20    0.23
2QCKA       167      XRAY        1.900    0.21    0.25
2AI4A       119      XRAY        1.570    0.18    0.20
2O02A       230      XRAY        1.500    0.15    0.21
2UVKA       357      XRAY        1.500    0.18    0.22
2QIKA       285      XRAY        1.350    0.13    0.18
2ZOGA       479      XRAY        1.700    0.20    0.24
1CJWA       166      XRAY        1.800    0.18    0.23
1Q7LB        88      XRAY        1.400    0.13    0.17
3BMOA       288      XRAY        1.600    0.12    0.15
1H8UA       117      XRAY        1.800    0.23    0.26
2QI9C       249      XRAY        2.600    0.26    0.28
3DX5A       286      XRAY        2.120    0.15    0.18
1V54J        59      XRAY        1.800    0.20    0.23
1QQ5A       253      XRAY        1.520    0.20    0.23
2D5CB       263      XRAY        1.650    0.20    0.23
3EXZA       154      XRAY        2.300    0.19    0.21
1TV8A       340      XRAY        2.200    0.21    0.24
3D85C       178      XRAY        1.900    0.17    0.21
2Z69A       154      XRAY        2.100    0.22    0.26
3CQLA       243      XRAY        1.500    0.16    0.19
3DEWA       206      XRAY        1.750    0.17    0.21
2VPAA       216      XRAY        1.200    0.14    0.18
2RC3A       135      XRAY        1.600    0.19    0.24
2CY8A       453      XRAY        2.300    0.19    0.22
3BZ1E        84      XRAY        2.900    0.25    0.29
2DXUA       235      XRAY        1.280    0.22    0.23
2BKXA       242      XRAY        1.400    0.12    0.17
1V8YA       170      XRAY        1.650    0.22    0.23
2O36A       674      XRAY        1.950    0.20    0.24
3ET6A       190      XRAY        2.550    0.17    0.21
1H1NA       305      XRAY        1.120    0.13    0.17
1C4XA       285      XRAY        2.400    0.18    0.23
2JGPA       520      XRAY        1.850    0.21    0.24
2Q3UA       383      XRAY        1.530    0.14    0.17
1EG2A       319      XRAY        1.750    0.21    0.25
1USYA       275      XRAY        2.520    0.21    0.29
1SVVA       359      XRAY        2.100    0.20    0.23
3D7JA       152      XRAY        1.450    0.21    0.22
2QAHA       303      XRAY        2.000    0.18    0.26
1YKIA       217      XRAY        1.700    0.14    0.17
2OWRA       218      XRAY        2.300    0.26    0.30
2PI1A       334      XRAY        2.120    0.17    0.22
1VPMA       169      XRAY        1.660    0.17    0.20
1H5WA       309      XRAY        2.100    0.20    0.25
1JC4A       148      XRAY        2.000    0.23    0.26
1VHWA       253      XRAY        1.540    0.16    0.19
1NKQA       259      XRAY        2.200    0.22    0.26
2PYWA       420      XRAY        1.900    0.17    0.20
2GUYA       478      XRAY        1.590    0.17    0.20
1P9YA       121      XRAY        2.150    0.20    0.25
3EB8A       358      XRAY        2.400    0.22    0.27
1XRKA       124      XRAY        1.500    0.17    0.19
1ZMEC        70      XRAY        2.500    0.21    0.29
3E0JA       476      XRAY        3.000    0.26    0.28
3DF7A       305      XRAY        1.870    0.20    0.23
3BZ5A       457      XRAY        2.700    0.18    0.25
1PCXA       810      XRAY        2.500    0.22    0.26
1RYPI       222      XRAY        1.900    0.29    0.33
1ABAA        87      XRAY        1.450    0.17    1.00
1WOUA       123      XRAY        1.800    0.23    0.23
3CI0I        89      XRAY        2.200    0.20    0.26
1LGYA       269      XRAY        2.200    0.19    1.00
1VMEA       410      XRAY        1.800    0.15    0.18
3CJIC       284      XRAY        2.300    0.26    0.26
1B25A       619      XRAY        1.850    0.17    0.22
3C7BB       366      XRAY        2.000    0.19    0.22
2VA4A       192      XRAY        1.900    0.21    0.29
3G0EA       336      XRAY        1.600    0.20    0.21
3FFLA       167      XRAY        2.500    0.22    0.24
3B7YA       153      XRAY        1.800    0.17    0.21
2GSVA        80      XRAY        1.900    0.23    0.26
1E8GA       560      XRAY        2.100    0.22    0.26
3BL9A       301      XRAY        1.800    0.18    0.22
2INWA       133      XRAY        1.500    0.23    0.25
1TULA       108      XRAY        2.200    0.18    1.00
1V9DA       340      XRAY        2.600    0.24    0.27
1GZ0A       253      XRAY        2.500    0.23    0.28
3E38A       343      XRAY        2.200    0.17    0.23
2G47C        40      XRAY        2.100    0.20    0.22
1BX4A       345      XRAY        1.500    0.19    0.23
2Q2GA       180      XRAY        1.900    0.25    0.29
1SVIA       195      XRAY        1.950    0.18    0.22
1GWYA       175      XRAY        1.710    0.22    0.26
2Q8PA       260      XRAY        1.950    0.20    0.26
2W6AA        63      XRAY        1.400    0.16    0.20
1U9CA       224      XRAY        1.350    0.17    0.20
2V76A       107      XRAY        1.600    0.19    0.22
2J00C       239      XRAY        2.800    0.27    0.31
2II0A       490      XRAY        2.020    0.22    0.25
2R4QA       106      XRAY        1.600    0.20    0.23
1U7GA       385      XRAY        1.400    0.14    0.17
1E2WA       251      XRAY        1.600    0.20    0.23
1G2CA        52      XRAY        2.300    0.23    0.29
2QIMA       158      XRAY        1.350    0.15    0.19
2OITA       434      XRAY        1.650    0.20    0.24
2CZTA       167      XRAY        2.000    0.24    0.28
1RHCA       330      XRAY        1.800    0.16    0.19
1I12A       160      XRAY        1.300    0.21    0.22
1JY1A       464      XRAY        1.690    0.20    0.23
1V54M        46      XRAY        1.800    0.20    0.23
2F2LA       167      XRAY        2.100    0.17    0.21
3BLZA       128      XRAY        1.750    0.15    0.19
1UR4A       399      XRAY        2.200    0.20    0.24
3C19A       186      XRAY        2.500    0.25    0.27
3E15A       312      XRAY        2.000    0.15    0.20
2JKUA        94      XRAY        1.500    0.15    0.17
1UWCA       261      XRAY        1.080    0.12    0.14
1SQ4A       278      XRAY        2.700    0.21    0.26
2O26U       290      XRAY        2.500    0.24    0.27
2P12A       176      XRAY        1.630    0.17    0.22
2IZRA       330      XRAY        1.300    0.13    0.16
2PRSA       284      XRAY        1.700    0.21    0.25
3BD1A        79      XRAY        1.400    0.15    0.18
1Q47A       495      XRAY        2.800    0.25    0.29
1NRIA       306      XRAY        1.900    0.22    0.25
3CCGA       190      XRAY        1.500    0.18    0.22
2P0AA       344      XRAY        1.900    0.18    0.22
2HYXA       352      XRAY        1.900    0.20    0.22
2F9HA       129      XRAY        1.570    0.17    0.23
1LTLA       279      XRAY        3.000    0.24    0.29
3DTDA       175      XRAY        2.350    0.24    0.27
1J30A       144      XRAY        1.700    0.19    0.22
2A6SA        84      XRAY        1.770    0.20    0.22
2RFTA       344      XRAY        2.800    0.28    0.30
2PFZA       301      XRAY        1.800    0.19    0.24
2Z99A       219      XRAY        2.300    0.24    0.28
2PMIB       293      XRAY        2.900    0.29    0.33
1Z4VA       532      XRAY        2.300    0.22    0.23
2BSJA       133      XRAY        1.830    0.19    0.23
2G5FA       450      XRAY        1.800    0.21    0.24
2VL6A       268      XRAY        2.800    0.24    0.28
2P58B        86      XRAY        1.800    0.19    0.22
2EKGA       327      XRAY        1.900    0.20    0.22
1GP0A       143      XRAY        1.400    0.21    0.24
2J6GA       266      XRAY        1.550    0.18    0.20
1EUWA       152      XRAY        1.050    0.14    0.16
1R8SA       164      XRAY        1.460    0.16    0.17
1HT6A       405      XRAY        1.500    0.14    0.16
1LN1A       214      XRAY        2.400    0.24    0.30
1XQAA       113      XRAY        1.800    0.22    0.24
2GWGA       350      XRAY        1.800    0.18    0.21
3ED5A       238      XRAY        1.720    0.17    0.20
1H4XA       117      XRAY        1.160    0.13    0.16
1PKHA       204      XRAY        1.420    0.19    0.20
1D2TA       231      XRAY        1.900    0.22    0.26
1X1NA       524      XRAY        1.800    0.19    0.21
1DP4A       435      XRAY        2.000    0.20    0.23
2I5GA       325      XRAY        2.600    0.18    0.25
2C7NA        74      XRAY        2.100    0.20    0.24
3BE6A       297      XRAY        1.820    0.19    0.22
2PAQA       201      XRAY        2.100    0.19    0.24
2ES4D       332      XRAY        1.850    0.20    0.22
1GGPA       234      XRAY        2.700    0.23    0.30
2ZTBA       252      XRAY        2.380    0.19    0.22
2C4XA       260      XRAY        2.000    0.18    0.21
2GSLA       137      XRAY        2.600    0.23    0.29
2F6EA       127      XRAY        1.850    0.16    0.20
2RC5A       314      XRAY        2.430    0.23    0.26
3EQCA       360      XRAY        1.800    0.20    0.23
1Y12A       165      XRAY        1.950    0.18    0.23
3FAPB        94      XRAY        1.850    0.21    0.27
2O5HA       136      XRAY        1.900    0.21    0.25
1ITHA       141      XRAY        2.500    0.15    1.00
2BK8A        97      XRAY        1.690    0.19    0.23
1I5PA       633      XRAY        2.200    0.18    0.23
1J0PA       108      XRAY        0.910    0.11    0.14
1WY6A       172      XRAY        2.200    0.22    0.28
3BY9A       260      XRAY        1.700    0.16    0.20
2V1YB       170      XRAY        2.400    0.24    0.29
2ODAA       196      XRAY        1.900    0.17    0.22
2VNUD       760      XRAY        2.300    0.22    0.28
2BPSA        81      XRAY        2.700    0.24    0.30
1GUQA       348      XRAY        1.800    0.17    1.00
2BKAA       242      XRAY        1.700    0.17    0.19
1R29A       127      XRAY        1.300    0.13    0.17
1B77A       228      XRAY        2.100    0.23    0.27
2I5HA       205      XRAY        1.740    0.23    0.26
1ISUA        62      XRAY        1.500    0.17    1.00
2JFGA       445      XRAY        1.520    0.19    0.21
2Q4MA       217      XRAY        1.700    0.16    0.21
1PUCA       105      XRAY        1.950    0.19    0.24
2PBLA       262      XRAY        1.790    0.22    0.27
2HKVA       149      XRAY        1.700    0.18    0.23
1MQSB        50      XRAY        3.000    0.26    0.29
1TLJA       213      XRAY        2.800    0.25    0.27
3DDEA       239      XRAY        2.300    0.22    0.25
1Z3EB        73      XRAY        1.500    0.20    0.22
2RCIA       204      XRAY        1.800    0.19    0.22
2A1FA       247      XRAY        2.100    0.21    0.26
1S9RA       410      XRAY        1.600    0.17    0.20
1ZKEA        83      XRAY        1.600    0.20    0.23
2HS1A        99      XRAY        0.840    0.12    0.15
2EZ9A       603      XRAY        1.600    0.16    0.18
3E1RA        58      XRAY        2.000    0.22    0.25
2GNRA       145      XRAY        1.800    0.18    0.22
2BB6A       414      XRAY        2.000    0.24    0.28
1FC3A       120      XRAY        2.000    0.20    0.26
3ELQA       571      XRAY        2.000    0.21    0.25
1ITVA       195      XRAY        1.950    0.24    0.28
2C5QA       240      XRAY        1.700    0.16    0.18
3BRCA       156      XRAY        1.600    0.19    0.24
3F6ZB       101      XRAY        2.500    0.25    0.28
1EJ0A       180      XRAY        1.500    0.20    0.23
2Q9FA       456      XRAY        1.900    0.19    0.22
3BRQA       296      XRAY        2.000    0.19    0.25
1UG4A        60      XRAY        1.600    0.25    0.28
3FT0A       129      XRAY        1.800    0.19    0.25
2CC3A       150      XRAY        2.200    0.24    0.30
1T0TV       248      XRAY        1.750    0.16    0.19
1X9IA       302      XRAY        1.160    0.15    0.16
1BQUA       215      XRAY        2.000    0.22    0.26
2YXZA       311      XRAY        1.900    0.23    0.26
2G7BA       137      XRAY        1.180    0.13    0.15
1U8VA       490      XRAY        1.600    0.17    0.21
3EDPA       236      XRAY        2.090    0.20    0.24
1I6LA       328      XRAY        1.720    0.21    0.24
2O6WA       150      XRAY        2.400    0.25    0.26
3BB8A       437      XRAY        2.350    0.22    0.25
1WPNA       188      XRAY        1.300    0.14    0.17
1ZLPA       318      XRAY        2.700    0.20    0.25
1ZC6A       305      XRAY        2.200    0.24    0.27
1TWFF       155      XRAY        2.300    0.26    0.29
2PJZA       263      XRAY        1.900    0.20    0.24
1PK6A       133      XRAY        1.850    0.20    0.24
2VRSA       211      XRAY        1.750    0.18    0.22
2HI4A       495      XRAY        1.950    0.22    0.27
1E5KA       201      XRAY        1.350    0.18    0.21
1DEBA        54      XRAY        2.400    0.23    0.28
1WQAA       455      XRAY        2.000    0.22    0.24
1W6UA       302      XRAY        1.750    0.23    0.27
3FH1A       129      XRAY        1.600    0.17    0.20
2QA0A       519      XRAY        2.600    0.26    0.26
3G7RA       221      XRAY        1.380    0.15    0.17
1R8OB        71      XRAY        1.830    0.17    0.21
1VR6A       350      XRAY        1.920    0.17    0.21
2DDXA       333      XRAY        0.860    0.14    0.15
3BUJA       397      XRAY        2.470    0.20    0.26
1X79A        98      XRAY        2.410    0.23    0.28
1XG0C       177      XRAY        0.970    0.11    0.13
1UVQA       197      XRAY        1.800    0.19    0.20
3CGXA       242      XRAY        1.900    0.17    0.21
1QCXA       359      XRAY        1.700    0.16    0.20
1I6AA       219      XRAY        2.300    0.17    0.22
1XU2R        47      XRAY        2.350    0.18    0.21
2GUMA       628      XRAY        2.100    0.25    0.28
2FNAA       357      XRAY        2.000    0.18    0.23
2F0XA       148      XRAY        2.300    0.22    0.25
3G7QA       417      XRAY        1.800    0.18    0.20
2B8MA       117      XRAY        1.700    0.15    0.20
1WXXA       382      XRAY        1.800    0.22    0.23
1TG0A        68      XRAY        0.970    0.15    0.19
1T0HB       224      XRAY        1.970    0.19    0.21
1YT8A       539      XRAY        1.900    0.18    0.21
1TFEA       145      XRAY        1.700    0.21    0.28
1RYBA       212      XRAY        1.700    0.18    0.25
3C8TA       451      XRAY        2.200    0.20    0.26
1W07A       659      XRAY        2.000    0.20    0.25
1QZZA       374      XRAY        2.100    0.21    0.28
2FMPA       335      XRAY        1.650    0.18    0.22
3D0JA       140      XRAY        1.530    0.17    0.18
1F7DA       136      XRAY        1.400    0.19    0.22
1TI6A       875      XRAY        2.000    0.17    0.20
1MKZA       172      XRAY        1.600    0.18    0.22
1YBKA        52      XRAY        1.450    0.21    0.23
1U04A       771      XRAY        2.250    0.23    0.26
3DHXA       106      XRAY        2.100    0.19    0.24
1TE2A       226      XRAY        1.760    0.18    0.22
2NWFA       141      XRAY        1.100    0.12    0.14
1OG6A       298      XRAY        2.800    0.21    0.24
1I6UA       130      XRAY        2.600    0.22    0.25
1PEXA       207      XRAY        2.700    0.20    1.00
1A2PA       110      XRAY        1.500    0.12    0.17
3DPLC       382      XRAY        2.600    0.24    0.28
2DY0A       190      XRAY        1.250    0.20    0.21
3C64A       179      XRAY        2.400    0.25    0.29
3ETZA       119      XRAY        2.000    0.24    0.25
1X6OA       174      XRAY        1.600    0.18    0.21
2HEOA        67      XRAY        1.700    0.24    0.30
2PGEA       377      XRAY        1.600    0.23    0.24
2GU3A       136      XRAY        1.740    0.19    0.21
1P5VA       235      XRAY        1.700    0.20    0.24
2RKNA        77      XRAY        1.600    0.19    0.25
1QHXA       178      XRAY        2.500    0.21    0.24
3F1PB       121      XRAY        1.170    0.14    0.17
1SP3A       443      XRAY        2.200    0.18    0.25
1U55A       188      XRAY        1.770    0.23    0.26
1HSKA       326      XRAY        2.300    0.20    0.22
2GCUA       245      XRAY        1.480    0.18    0.20
1A1XA       108      XRAY        2.000    0.21    0.25
2J01V       101      XRAY        2.800    0.27    0.31
2IIAA       131      XRAY        1.800    0.20    0.24
2VGAA       207      XRAY        1.900    0.20    0.25
3VUBA       101      XRAY        1.400    0.19    0.22
2QKIB       188      XRAY        2.400    0.22    0.28
1VH4A       435      XRAY        1.750    0.21    0.24
1XK4A        93      XRAY        1.800    0.16    0.20
2FBKA       181      XRAY        2.300    0.24    0.29
3EPHA       409      XRAY        2.950    0.20    0.24
2A6HE        99      XRAY        2.400    0.24    0.27
3F75P       106      XRAY        1.990    0.17    0.21
2VDWB       287      XRAY        2.700    0.23    0.27
2QGPA       112      XRAY        2.600    0.23    0.30
2PQNB        54      XRAY        2.150    0.20    0.23
2J8WA       129      XRAY        1.290    0.15    0.18
2JBAA       127      XRAY        1.450    0.19    0.20
2V9LA       274      XRAY        1.230    0.09    0.12
1S3IA       310      XRAY        2.300    0.24    0.30
1QCZA       169      XRAY        1.500    0.19    0.21
2IYEA       263      XRAY        2.600    0.22    0.26
2DPXA       174      XRAY        1.800    0.21    0.24
3FYFA       176      XRAY        2.200    0.24    0.28
2O6PA       161      XRAY        1.500    0.20    0.22
2C6QA       351      XRAY        1.700    0.17    0.21
1S29A        92      XRAY        1.600    0.23    0.25
1P3QQ        54      XRAY        1.700    0.26    0.28
1LM7A       248      XRAY        3.000    0.25    0.30
2Q78A       153      XRAY        2.200    0.18    0.22
2ZK9X       185      XRAY        1.150    0.10    0.14
1PBYC        79      XRAY        1.700    0.19    0.22
3BQXA       150      XRAY        1.400    0.24    0.25
1XEOA       168      XRAY        1.300    0.20    0.21
1HTRB       329      XRAY        1.620    0.18    1.00
2FEAA       236      XRAY        2.000    0.16    0.22
3G85A       289      XRAY        1.840    0.19    0.23
2VQES        93      XRAY        2.500    0.26    0.28
3ECMA       338      XRAY        1.900    0.24    0.27
3EDDA       601      XRAY        2.650    0.22    0.27
2DS5A        51      XRAY        1.500    0.19    0.22
2V7BA       529      XRAY        1.840    0.22    0.25
3YGSP        97      XRAY        2.500    0.22    0.30
2J4DA       525      XRAY        1.900    0.19    0.22
1R26A       125      XRAY        1.400    0.17    0.20
1IX9A       205      XRAY        0.900    0.11    0.13
2HBAA        52      XRAY        1.250    0.14    0.16
2PD2A       108      XRAY        2.060    0.19    0.24
1E87A       118      XRAY        1.500    0.23    0.24
1VYIA       112      XRAY        1.500    0.17    0.20
1DP7P        76      XRAY        1.500    0.19    0.23
3BDWB       120      XRAY        2.500    0.24    0.27
2V9CA       215      XRAY        2.180    0.19    0.24
1CEOA       343      XRAY        1.900    0.19    0.22
2I5EA       211      XRAY        2.100    0.20    0.25
3EY8A       133      XRAY        1.600    0.16    0.19
1GL4A       285      XRAY        2.000    0.22    0.25
1O08A       221      XRAY        1.200    0.14    0.18
2R47A       157      XRAY        1.880    0.19    0.22
2R8OA       669      XRAY        1.470    0.15    0.16
1QWRA       319      XRAY        1.800    0.20    0.23
2P64A        52      XRAY        2.500    0.24    0.27
2QVGA       143      XRAY        1.500    0.22    0.26
2CU2A       337      XRAY        2.200    0.22    0.25
3E78A       403      XRAY        1.900    0.19    0.24
2DC0A       434      XRAY        2.000    0.22    0.24
3CANA       182      XRAY        1.800    0.17    0.18
2ZIVA       311      XRAY        2.700    0.23    0.28
2DYOB        57      XRAY        1.970    0.22    0.24
2FFSA       157      XRAY        2.500    0.22    0.26
1HN0A      1021      XRAY        1.900    0.16    0.21
1IM8A       244      XRAY        2.200    0.19    0.26
1PYOB       105      XRAY        1.650    0.19    0.21
1HE1A       135      XRAY        2.000    0.17    0.22
1RP4A       389      XRAY        2.200    0.22    0.24
2QMCA       377      XRAY        1.550    0.19    0.22
1BG1A       596      XRAY        2.250    0.25    0.30
1MQVA       125      XRAY        1.780    0.22    0.27
3BF0A       593      XRAY        2.550    0.22    0.25
1FLMA       122      XRAY        1.300    0.15    0.18
2O4TA       100      XRAY        1.950    0.20    0.26
1MS9A       648      XRAY        1.580    0.17    0.20
1KKHA       317      XRAY        2.400    0.23    0.28
3C1MA       473      XRAY        2.300    0.20    0.25
1O7JA       327      XRAY        1.000    0.11    0.13
3PROC       166      XRAY        1.800    0.21    0.23
3FJ1A       344      XRAY        1.750    0.16    0.20
1OQ1A       223      XRAY        1.700    0.18    0.21
2CPGA        45      XRAY        1.600    0.20    0.28
1JA9A       274      XRAY        1.500    0.19    0.22
2I32E        57      XRAY        2.700    0.23    0.27
2QBUA       232      XRAY        2.100    0.20    0.27
1MR1C        99      XRAY        2.850    0.23    0.28
3CC1A       433      XRAY        2.000    0.16    0.19
2OPWA       291      XRAY        1.900    0.22    0.26
1MKFA       382      XRAY        2.100    0.23    0.27
2PFWA       116      XRAY        1.900    0.19    0.26
2NQWA        93      XRAY        1.300    0.13    0.17
1U7LA       392      XRAY        1.750    0.21    0.23
2OYCA       306      XRAY        1.720    0.19    0.22
2ZU1A       183      XRAY        1.380    0.17    0.20
2POFA       227      XRAY        1.400    0.25    0.26
3CQBA       107      XRAY        1.860    0.15    0.19
2GQWA       408      XRAY        1.400    0.18    0.20
1T3YA       141      XRAY        1.150    0.12    0.16
3EH7A       434      XRAY        2.050    0.17    0.21
3FQGA       360      XRAY        2.000    0.20    0.23
1EGWA        77      XRAY        1.500    0.21    0.23
2V1LA       148      XRAY        2.130    0.24    0.32
1D2NA       272      XRAY        1.750    0.20    0.22
2CBZA       237      XRAY        1.500    0.16    0.19
2BMXA       195      XRAY        2.400    0.20    0.24
1GXRA       337      XRAY        1.650    0.23    0.26
3FCXA       282      XRAY        1.500    0.18    0.20
1PAQA       189      XRAY        2.300    0.24    0.27
2F07A       197      XRAY        2.300    0.24    0.26
1OHPA       125      XRAY        1.530    0.20    0.23
2JC9A       555      XRAY        1.500    0.16    0.19
1TVLA       454      XRAY        2.100    0.21    0.23
1N81A       186      XRAY        2.100    0.21    0.26
2O3AA       178      XRAY        2.200    0.23    0.29
2J16A       182      XRAY        2.700    0.23    0.26
1CXQA       162      XRAY        1.020    0.13    0.16
2GMFA       127      XRAY        2.400    0.23    1.00
3C3VA       510      XRAY        1.730    0.19    0.25
2NP9A       440      XRAY        2.450    0.33    0.36
1XG7A       250      XRAY        1.880    0.21    0.26
1P9GA        41      XRAY        0.840    0.07    0.08
2FFMA        91      XRAY        2.510    0.25    0.29
2QX2A       344      XRAY        1.900    0.18    0.22
1T0BA       252      XRAY        1.700    0.14    0.17
1TR8A       102      XRAY        2.270    0.20    0.24
1ES5A       262      XRAY        1.400    0.21    0.24
1UKCA       522      XRAY        2.100    0.16    0.18
3DAIA       130      XRAY        1.950    0.20    0.24
1B67A        68      XRAY        1.480    0.19    0.27
1FNOA       417      XRAY        2.400    0.22    0.26
1Y2MA       716      XRAY        1.600    0.16    0.19
1K66A       149      XRAY        1.750    0.22    0.25
1OXXK       353      XRAY        1.450    0.17    0.21
1M6KA       251      XRAY        1.500    0.18    0.20
3DSMA       328      XRAY        1.900    0.17    0.20
2AZWA       148      XRAY        1.900    0.20    0.23
1LP1A        58      XRAY        2.300    0.23    0.26
3FS3A       359      XRAY        2.300    0.22    0.28
1J1NA       492      XRAY        1.600    0.19    0.21
1KHIA       176      XRAY        1.780    0.20    0.24
3FJYA       364      XRAY        2.150    0.24    0.26
2IMRA       420      XRAY        1.780    0.21    0.23
1S3CA       141      XRAY        1.250    0.15    0.24
2HLDH       138      XRAY        2.800    0.21    0.24
1G2NA       264      XRAY        1.650    0.21    0.24
1ZEEA       403      XRAY        2.310    0.24    0.28
2OQEA       660      XRAY        1.600    0.16    0.19
1KTHA        58      XRAY        0.950    0.14    0.17
1ZB1A       392      XRAY        1.950    0.22    0.25
2QV6A       268      XRAY        2.000    0.21    0.24
2FX5A       258      XRAY        1.800    0.18    1.00
2PN1A       331      XRAY        2.000    0.20    0.24
2I5NC       336      XRAY        1.960    0.17    0.19
3DTNA       234      XRAY        2.090    0.19    0.23
1T82A       155      XRAY        1.700    0.19    0.22
2Q79A        93      XRAY        1.800    0.23    0.24
1KQFA      1015      XRAY        1.600    0.18    0.20
3EBYA       163      XRAY        1.750    0.17    0.20
2C12A       439      XRAY        2.070    0.19    0.23
3CJXA       165      XRAY        2.600    0.20    0.24
1YDYA       356      XRAY        1.700    0.19    0.23
2EH3A       179      XRAY        1.550    0.21    0.22
2VWSA       267      XRAY        1.390    0.17    0.19
2IBDA       204      XRAY        1.500    0.17    0.20
1R0RI        51      XRAY        1.100    0.16    0.18
2PJDA       343      XRAY        2.100    0.26    0.26
2IT9A       127      XRAY        1.800    0.18    0.21
2QS7A       144      XRAY        2.090    0.18    0.20
1WLJA       189      XRAY        1.900    0.21    0.23
1XD3A       230      XRAY        1.450    0.18    0.19
3F44A       220      XRAY        1.550    0.18    0.20
1T0PB        86      XRAY        1.660    0.22    0.24
3BMXA       642      XRAY        1.400    0.13    0.17
1H4AX       173      XRAY        1.150    0.16    0.18
2PQCA       445      XRAY        1.600    0.18    0.18
1EPAA       164      XRAY        2.100    0.20    1.00
2YZJA       169      XRAY        1.660    0.21    0.23
2V8TA       302      XRAY        0.980    0.10    0.12
1G73A       162      XRAY        2.000    0.23    0.27
2OU3A       161      XRAY        1.850    0.16    0.21
2PLIA        91      XRAY        1.700    0.18    0.21
3E9CA       265      XRAY        2.000    0.17    0.21
1PPJB       439      XRAY        2.100    0.22    0.26
1N1FA       159      XRAY        1.950    0.17    0.24
2DTJA       178      XRAY        1.580    0.20    0.23
3FBQA       292      XRAY        2.710    0.21    0.28
1X3EA       165      XRAY        2.150    0.20    0.24
1NE2A       200      XRAY        1.750    0.21    0.24
3FSVA       127      XRAY        2.300    0.26    0.31
1U0MA       382      XRAY        2.220    0.26    0.29
2O90A       122      XRAY        1.070    0.13    0.15
2D9RA       104      XRAY        2.010    0.18    0.23
2HMVA       144      XRAY        2.200    0.23    0.24
2EVAA       307      XRAY        2.000    0.26    0.23
1EM8B       112      XRAY        2.100    0.23    0.27
2D7EA       105      XRAY        2.500    0.25    0.29
2C8SA       172      XRAY        1.600    0.21    0.25
2QP2A       511      XRAY        2.000    0.18    0.20
1YS1X       320      XRAY        1.100    0.15    0.16
2ZNLA       478      XRAY        2.300    0.21    0.26
2V8IA       543      XRAY        1.500    0.22    0.24
1LXJA       104      XRAY        1.800    0.21    0.24
3BDVA       191      XRAY        1.660    0.17    0.21
1CF3A       583      XRAY        1.900    0.19    0.24
1WM1A       317      XRAY        2.100    0.20    0.23
2C0GA       248      XRAY        1.750    0.22    0.27
1T1GA       364      XRAY        1.180    0.20    0.22
1YW4A       341      XRAY        2.000    0.22    0.26
2C1WA       292      XRAY        2.200    0.27    0.28
1MBAA       147      XRAY        1.600    0.19    1.00
1V54D       147      XRAY        1.800    0.20    0.23
1CY5A        97      XRAY        1.300    0.17    0.20
1RYP2       233      XRAY        1.900    0.29    0.33
1YSRA       150      XRAY        1.780    0.20    0.25
1EPUA       591      XRAY        2.400    0.25    0.28
1YBTA       184      XRAY        2.310    0.19    0.23
2BE1A       339      XRAY        2.980    0.24    0.28
2VHXA       377      XRAY        2.000    0.17    0.21
1JDPA       441      XRAY        2.000    0.23    0.25
1NARA       290      XRAY        1.800    0.16    1.00
1F0XA       571      XRAY        1.900    0.21    0.25
3EC6A       139      XRAY        1.600    0.19    0.23
1DEKA       241      XRAY        2.000    0.19    1.00
3E0JB       144      XRAY        3.000    0.26    0.28
3D0RA       398      XRAY        1.900    0.16    0.21
2BFWA       200      XRAY        1.800    0.19    0.23
1UTEA       313      XRAY        1.550    0.21    0.26
2PI2E       142      XRAY        2.000    0.23    0.26
2EFVA        92      XRAY        1.900    0.22    0.23
1ZD7A       159      XRAY        1.700    0.18    0.20
1JMVA       141      XRAY        1.850    0.22    0.24
2Z2NA       299      XRAY        1.650    0.16    0.20
2FIWA       172      XRAY        2.350    0.22    0.26
2D3AA       356      XRAY        2.630    0.19    0.22
1TJXA       159      XRAY        1.040    0.17    0.18
1AKOA       268      XRAY        1.700    0.17    0.20
2J3HB       345      XRAY        2.500    0.20    1.00
2VOVA       336      XRAY        1.350    0.19    0.21
2HA8A       184      XRAY        1.600    0.18    0.21
1I07B        60      XRAY        1.800    0.20    0.23
2EPLX       627      XRAY        1.400    0.19    0.20
1U09A       476      XRAY        1.910    0.21    0.23
2YWIA       196      XRAY        1.600    0.20    0.22
2BKFA        87      XRAY        1.560    0.20    0.23
1US5A       314      XRAY        1.500    0.18    0.20
1YISA       478      XRAY        2.400    0.17    0.20
3E07A       114      XRAY        2.400    0.22    0.27
1DLEA       298      XRAY        2.100    0.21    0.25
3BV8A        87      XRAY        1.750    0.18    0.20
1VQOQ        96      XRAY        2.200    0.21    0.25
3CZ5A       153      XRAY        2.700    0.20    0.28
2QDJA       304      XRAY        2.000    0.23    0.28
3GA7A       326      XRAY        1.550    0.14    0.18
2E74A       215      XRAY        3.000    0.23    0.27
2VT8A       153      XRAY        2.600    0.21    0.26
3D7IA       105      XRAY        1.750    0.17    0.20
2Z0TA       109      XRAY        1.800    0.18    0.21
2VO4A       219      XRAY        1.750    0.20    0.24
2Z3HA       130      XRAY        1.500    0.17    0.18
1GQIA       708      XRAY        1.480    0.13    0.17
1TWFI       122      XRAY        2.300    0.26    0.29
1PU6A       218      XRAY        1.640    0.15    0.18
3G68A       352      XRAY        1.800    0.16    0.19
1TMXA       293      XRAY        1.750    0.20    0.25
2RFQA       394      XRAY        1.650    0.15    0.17
1YLQA        96      XRAY        2.020    0.22    0.27
2JKGA       179      XRAY        1.890    0.18    0.22
1JYOE       105      XRAY        1.900    0.23    0.26
2AJ7A       163      XRAY        1.670    0.17    0.19
3DWNA       427      XRAY        2.500    0.24    0.29
1JB0J        41      XRAY        2.500    0.20    0.22
2JBRA       422      XRAY        2.300    0.22    0.23
1JYAA       130      XRAY        1.740    0.24    0.27
3BY5A       155      XRAY        2.520    0.21    0.27
1U1SA        82      XRAY        1.600    0.31    0.25
2F2HA       773      XRAY        1.950    0.18    0.23
1R61A       207      XRAY        2.500    0.18    0.21
1JKGA       140      XRAY        1.900    0.22    0.23
3F70A       456      XRAY        2.100    0.20    0.27
1WD3A       482      XRAY        1.750    0.19    0.21
2V5CB       594      XRAY        2.100    0.20    0.26
2W7AA       100      XRAY        1.400    0.14    0.18
3DSQA       288      XRAY        2.100    0.24    0.28
2B78A       385      XRAY        2.000    0.24    0.26
2BOPA        85      XRAY        1.700    0.20    1.00
2OQHA       385      XRAY        1.980    0.20    0.23
2I9CA       123      XRAY        2.000    0.18    0.20
2OO2A        86      XRAY        1.800    0.24    0.29
2HINA        71      XRAY        1.050    0.16    0.17
3FJUB        65      XRAY        1.600    0.16    0.20
2HJEA       221      XRAY        1.700    0.20    0.24
1N55A       251      XRAY        0.830    0.10    0.11
1YCEA        89      XRAY        2.400    0.20    0.25
2PGDA       482      XRAY        2.000    0.20    1.00
2PF5A        98      XRAY        1.900    0.20    0.23
1B4FA        82      XRAY        1.950    0.23    0.27
3FFYA       115      XRAY        2.000    0.21    0.23
1YCDA       243      XRAY        1.700    0.17    0.20
3D31C       295      XRAY        3.000    0.25    0.28
1TU5A       746      XRAY        2.370    0.21    0.24
1T3GA       159      XRAY        2.300    0.23    0.27
3EQZA       135      XRAY        2.150    0.21    0.25
1JKMA       361      XRAY        1.850    0.17    0.21
2HF1A        68      XRAY        1.900    0.23    0.28
2A1RA       430      XRAY        2.600    0.22    0.24
1YOAA       159      XRAY        1.900    0.20    0.23
2C40A       312      XRAY        2.200    0.21    0.24
1Z6OA       212      XRAY        1.910    0.19    0.19
2QMJA       870      XRAY        1.900    0.18    0.21
3F3BA       126      XRAY        2.500    0.23    0.26
3C5VA       316      XRAY        2.000    0.18    0.22
1GJWA       637      XRAY        2.100    0.20    0.25
2FHFA      1083      XRAY        1.650    0.18    0.21
1STZA       338      XRAY        2.200    0.22    0.26
1J1BB       420      XRAY        1.800    0.22    0.24
1WM3A        72      XRAY        1.200    0.12    0.18
1M7XA       617      XRAY        2.300    0.20    0.27
2Q22A       139      XRAY        2.110    0.19    0.22
2NW0A       189      XRAY        1.600    0.15    0.20
1H2SA       225      XRAY        1.930    0.23    0.26
2PHCB       225      XRAY        2.290    0.24    0.29
2RCZA        81      XRAY        1.700    0.21    0.26
1XKIA       162      XRAY        1.800    0.19    0.25
2VH1A       220      XRAY        2.700    0.24    0.29
2FL7A       232      XRAY        1.850    0.20    0.23
2QN6B        93      XRAY        2.150    0.22    0.26
1RLRA       761      XRAY        2.500    0.21    1.00
1W9CA       321      XRAY        2.300    0.23    0.28
1H6FA       193      XRAY        1.700    0.20    0.24
2BU3A       254      XRAY        1.400    0.17    0.19
2EIHA       343      XRAY        2.300    0.22    0.27
1Q67A       231      XRAY        2.300    0.23    0.27
2CLYC        77      XRAY        2.800    0.23    0.29
3B2NA       133      XRAY        2.040    0.17    0.21
3BWLA       126      XRAY        1.730    0.16    0.20
2D1HA       109      XRAY        2.050    0.24    0.27
1UJNA       348      XRAY        1.800    0.20    0.24
1T3JA        96      XRAY        2.500    0.24    0.29
2GJGA       248      XRAY        2.250    0.21    0.28
2Q52A       224      XRAY        1.380    0.17    0.20
2ZKOA        73      XRAY        1.700    0.19    0.23
2FWHA       134      XRAY        0.990    0.11    0.15
3BUXB       329      XRAY        1.350    0.23    0.24
1UAIA       224      XRAY        1.200    0.17    0.19
2RASA       212      XRAY        1.800    0.18    0.21
1VQOX        92      XRAY        2.200    0.21    0.25
2EX4A       241      XRAY        1.750    0.20    0.26
2AB5A       269      XRAY        2.200    0.21    0.27
2IAYA       114      XRAY        1.200    0.12    0.15
2HUHA       147      XRAY        1.540    0.17    0.19
2HUEB        77      XRAY        1.700    0.21    0.24
1QTWA       285      XRAY        1.020    0.12    0.15
2VGNA       386      XRAY        2.500    0.21    0.25
1K0WA       231      XRAY        2.100    0.21    0.25
2FPHX       165      XRAY        1.700    0.24    0.30
1DLWA       116      XRAY        1.540    0.13    0.18
1LT8A       406      XRAY        2.050    0.24    0.26
2BG5A       324      XRAY        1.820    0.21    0.25
2O3FA       111      XRAY        1.750    0.18    0.21
1VKFA       188      XRAY        1.650    0.19    0.21
2OBDA       476      XRAY        2.100    0.22    0.27
1YQSA       349      XRAY        1.050    0.11    0.14
1BCPA       235      XRAY        2.700    0.23    1.00
2PMSC       125      XRAY        2.910    0.20    0.25
2FCTA       313      XRAY        1.600    0.18    0.20
2JJ7A       186      XRAY        2.100    0.18    0.24
2QMHA       205      XRAY        2.600    0.23    0.30
1RYPL       212      XRAY        1.900    0.29    0.33
1Y80A       210      XRAY        1.700    0.18    0.21
2D7VA       162      XRAY        1.970    0.20    0.26
1T8KA        77      XRAY        1.100    0.13    0.15
3D5PA       144      XRAY        1.450    0.16    0.17
1XHCA       367      XRAY        2.350    0.20    0.24
2DC1A       236      XRAY        1.900    0.22    0.23
2P9XA        99      XRAY        1.650    0.22    0.24
1OKTA       211      XRAY        1.900    0.22    0.26
3PVIA       157      XRAY        1.590    0.20    0.25
2ECUA       149      XRAY        1.300    0.20    0.22
1D0CA       444      XRAY        1.650    0.21    0.26
2IMFA       203      XRAY        1.300    0.18    0.21
2NUTA       769      XRAY        2.300    0.22    0.27
1MKKA        96      XRAY        1.320    0.17    0.20
2OYOA       196      XRAY        1.510    0.18    0.21
2EW0A       192      XRAY        1.400    0.20    0.22
1Z21A       112      XRAY        1.500    0.27    0.24
1NBWB       117      XRAY        2.400    0.23    0.27
1K8KF       168      XRAY        2.000    0.22    0.25
1EAXA       241      XRAY        1.300    0.18    0.19
1ZI8A       236      XRAY        1.400    0.17    0.19
3BZ1J        40      XRAY        2.900    0.25    0.29
3B49A       211      XRAY        1.600    0.17    0.20
2DGDA       223      XRAY        2.900    0.19    0.22
3B5IA       374      XRAY        2.750    0.26    0.28
3CUMA       302      XRAY        2.200    0.19    0.24
1RCQA       357      XRAY        1.450    0.15    0.21
2ACVA       463      XRAY        2.000    0.21    0.23
2FICA       251      XRAY        1.990    0.31    0.28
1VK6A       269      XRAY        2.200    0.19    0.22
2HI0A       240      XRAY        1.510    0.16    0.19
1HQ1A       105      XRAY        1.520    0.16    0.20
1FPOA       171      XRAY        1.800    0.22    0.25
1Y14B       171      XRAY        2.300    0.23    0.27
2G7LA       243      XRAY        2.100    0.23    0.29
1ZP4A       304      XRAY        1.850    0.21    0.23
2Q7SA       290      XRAY        2.000    0.20    0.25
1TD6A       306      XRAY        2.500    0.24    0.30
2BJUA       453      XRAY        1.560    0.20    0.23
1PC6A       146      XRAY        2.510    0.23    0.29
2OU5A       175      XRAY        1.600    0.18    0.22
2P19A       149      XRAY        2.100    0.18    0.22
1NMUB       104      XRAY        2.310    0.22    0.25
3BU8A       235      XRAY        2.150    0.24    0.26
2OEZA       247      XRAY        1.970    0.22    0.27
1SV6A       269      XRAY        2.900    0.24    0.27
2EK1A        95      XRAY        2.000    0.21    0.27
1MTYD       512      XRAY        1.700    0.18    1.00
3B59A       310      XRAY        2.530    0.22    0.26
1YWFA       296      XRAY        1.710    0.18    0.21
3DH4A       530      XRAY        2.700    0.27    0.29
1XKPA       246      XRAY        1.700    0.20    0.24
1VYQA       173      XRAY        2.400    0.20    0.29
2GFHA       260      XRAY        1.900    0.21    0.26
3D3SA       189      XRAY        1.870    0.17    0.21
1XIYA       182      XRAY        1.800    0.20    0.22
3FD0A       409      XRAY        2.120    0.15    0.19
3G3DB       312      XRAY        1.700    0.18    0.21
2Z5BA       151      XRAY        1.960    0.24    0.29
2H5CA       198      XRAY        0.820    0.09    0.09
2GEYA       158      XRAY        1.800    0.18    0.20
2FSJA       346      XRAY        1.900    0.20    0.24
3CK6A       252      XRAY        1.900    0.19    0.22
2QFAA       142      XRAY        1.400    0.19    0.20
1MKAA       171      XRAY        2.000    0.16    0.21
3BXWA       393      XRAY        2.700    0.24    0.25
2C2IA       151      XRAY        1.800    0.18    0.23
3CXJA       165      XRAY        2.800    0.29    0.31
1J83A       180      XRAY        1.700    0.20    0.22
1VR5A       547      XRAY        1.730    0.15    0.18
2CZQA       205      XRAY        1.050    0.15    0.16
3DHUA       449      XRAY        2.000    0.20    0.25
1RVKA       382      XRAY        1.700    0.20    0.21
2YWWA       149      XRAY        2.000    0.23    0.23
2VEBA       195      XRAY        1.300    0.16    0.19
3BM1A       183      XRAY        2.000    0.19    0.26
1UD9A       245      XRAY        1.680    0.20    0.24
3FRUA       269      XRAY        2.200    0.23    0.28
1WVEC        80      XRAY        1.850    0.16    0.19
1R0UA       148      XRAY        1.750    0.18    0.21
2CCLB        63      XRAY        2.030    0.18    0.23
3D6JA       225      XRAY        2.000    0.20    0.23
3BEDA       142      XRAY        1.450    0.16    0.20
2HM7A       310      XRAY        2.000    0.20    0.22
1J1JA       240      XRAY        2.200    0.23    0.27
2VHJA       331      XRAY        1.800    0.20    0.24
3CBYA       108      XRAY        1.500    0.14    0.18
1HLGA       371      XRAY        3.000    0.21    0.23
3CFYA       137      XRAY        2.500    0.25    0.29
2E1MC       181      XRAY        2.800    0.25    0.31
2VN6B        64      XRAY        1.490    0.18    0.21
2QGQA       304      XRAY        2.000    0.21    0.25
2INUA       410      XRAY        1.800    0.20    0.23
3B8FA       142      XRAY        1.900    0.17    0.20
1GTVA       214      XRAY        1.550    0.19    0.21
1GYOA       109      XRAY        1.200    0.13    0.16
1KWAA        88      XRAY        1.930    0.25    0.30
1V8HA       107      XRAY        1.200    0.21    0.21
2Z6FA       131      XRAY        1.900    0.20    0.24
1QSTA       160      XRAY        1.700    0.24    0.28
2PKHA       148      XRAY        1.950    0.22    0.28
1XOUA       192      XRAY        2.800    0.24    0.27
3DQPA       219      XRAY        1.400    0.17    0.17
1JETA       517      XRAY        1.200    0.23    0.26
1R8NA       185      XRAY        1.750    0.21    0.25
1O20A       427      XRAY        2.000    0.16    0.20
2FD4A       122      XRAY        1.800    0.24    0.27
1EL6A       219      XRAY        2.000    0.21    0.23
2QZJA       136      XRAY        2.890    0.26    0.28
1OOHA       126      XRAY        1.250    0.16    0.18
3CWIA        78      XRAY        1.900    0.23    0.26
1DDWA       120      XRAY        1.700    0.24    0.28
1U8BA       133      XRAY        2.100    0.23    0.27
3BCHA       253      XRAY        2.150    0.19    0.22
2OIWA       136      XRAY        2.000    0.18    0.23
1CQ3A       233      XRAY        1.850    0.21    0.24
2V1TA        73      XRAY        1.920    0.18    0.24
2QYVA       487      XRAY        2.110    0.22    0.24
2GMQA       118      XRAY        1.760    0.19    0.22
1L5AA       436      XRAY        2.550    0.21    0.26
3BY7A       100      XRAY        2.600    0.24    0.28
1OAHA       519      XRAY        2.300    0.19    0.22
2RETA       103      XRAY        2.210    0.19    0.24
3D6KA       422      XRAY        2.000    0.19    0.24
3DR9A       137      XRAY        1.260    0.17    0.20
1NKGA       508      XRAY        1.500    0.17    0.19
1AL3A       324      XRAY        1.800    0.18    0.25
1LKXA       697      XRAY        3.000    0.23    0.27
3BA3A       145      XRAY        1.550    0.17    0.20
1EYVA       156      XRAY        1.600    0.19    0.23
2CZVC       120      XRAY        2.000    0.22    0.26
1U02A       239      XRAY        1.920    0.20    0.22
2QJWA       176      XRAY        1.350    0.18    0.22
1WSPA        84      XRAY        2.900    0.25    0.31
2O8MA       200      XRAY        2.000    0.20    0.23
2JC5A       259      XRAY        1.500    0.12    0.16
2CFMA       561      XRAY        1.800    0.20    0.23
2C61A       469      XRAY        1.500    0.19    0.21
2JA9A       175      XRAY        2.200    0.19    0.21
1YDXA       406      XRAY        2.300    0.20    0.23
1CI4A        89      XRAY        1.900    0.21    0.26
1T3QC       288      XRAY        1.800    0.19    0.21
1QRVA        73      XRAY        2.200    0.24    0.29
1W9YA       319      XRAY        2.100    0.22    0.29
1WVFA       520      XRAY        1.300    0.15    0.17
3FLEA       249      XRAY        2.010    0.18    0.22
3COQA        89      XRAY        2.400    0.21    0.27
1DHNA       121      XRAY        1.650    0.20    0.25
2VGXA       148      XRAY        1.950    0.18    0.23
1HY5A       136      XRAY        2.250    0.20    0.24
2ZT9B       160      XRAY        3.000    0.23    0.26
2V43A       303      XRAY        2.370    0.23    0.28
1FEPA       724      XRAY        2.400    0.24    0.28
2W0IA       135      XRAY        1.800    0.19    0.24
2FB1A       226      XRAY        2.500    0.20    0.25
1OEWA       329      XRAY        0.900    0.12    0.15
1OLTA       457      XRAY        2.070    0.15    0.19
1M56D        51      XRAY        2.300    0.24    0.28
2IJLA       135      XRAY        2.300    0.18    0.24
3DKAA       155      XRAY        2.300    0.22    0.27
2P35A       259      XRAY        1.950    0.19    0.21
2A6HD      1524      XRAY        2.400    0.24    0.27
2ODKA        89      XRAY        1.400    0.14    0.15
3BR3A       194      XRAY        2.800    0.22    0.29
2F31A       233      XRAY        2.100    0.23    0.31
2E7FA       262      XRAY        2.200    0.18    0.23
1QMYA       167      XRAY        1.900    0.19    0.23
2DH2A       424      XRAY        2.100    0.18    0.23
2VX8A       169      XRAY        2.200    0.22    0.28
3BJ4A        49      XRAY        2.000    0.22    0.26
2J5AA       110      XRAY        2.300    0.23    0.27
1WKOA       180      XRAY        1.800    0.18    0.21
1YVWA       115      XRAY        2.600    0.24    0.26
1ZEJA       293      XRAY        2.000    0.18    0.22
3EJKA       174      XRAY        1.950    0.17    0.22
2IL5A       171      XRAY        2.300    0.21    0.24
3CIWA       348      XRAY        1.350    0.14    0.18
3DR4A       391      XRAY        1.600    0.17    0.24
2I06A       309      XRAY        2.200    0.22    0.28
2HJHA       354      XRAY        1.850    0.17    0.21
2O8SA       323      XRAY        2.400    0.24    0.28
2DDUA       387      XRAY        2.050    0.24    0.27
1K7WA       468      XRAY        1.960    0.22    0.25
1KXOA       184      XRAY        1.800    0.21    0.29
2QEUA       141      XRAY        1.650    0.15    0.18
2HEUA       401      XRAY        1.040    0.13    0.16
1OHUA       175      XRAY        2.030    0.21    0.25
1VJLA       164      XRAY        1.900    0.20    0.25
2HHGA       139      XRAY        1.200    0.20    0.21
1DU3A       130      XRAY        2.200    0.21    0.29
2I6GA       199      XRAY        1.900    0.19    0.23
2QSDA       187      XRAY        2.500    0.22    0.25
1T8TA       271      XRAY        1.850    0.21    0.24
2OC3A       303      XRAY        1.500    0.16    0.18
3CSVA       333      XRAY        2.150    0.17    0.23
3CTGA       129      XRAY        1.500    0.20    0.20
1ZTHA       258      XRAY        1.890    0.19    0.26
1WLYA       333      XRAY        1.300    0.21    0.23
2NY1A       317      XRAY        1.990    0.21    0.25
3B50A       310      XRAY        1.400    0.16    0.20
2JI5A       227      XRAY        2.450    0.21    0.25
2P4VA       158      XRAY        2.600    0.23    0.26
3BCIA       186      XRAY        1.810    0.20    0.22
2EQ6A       464      XRAY        1.600    0.20    0.22
2F9ZC       159      XRAY        2.400    0.21    0.28
1NRWA       288      XRAY        1.700    0.20    0.22
3BWUF       142      XRAY        1.760    0.17    0.21
2YY7A       312      XRAY        2.060    0.20    0.20
2B79A       144      XRAY        2.400    0.24    0.27
3FIDA       296      XRAY        1.900    0.19    0.23
1OE8A       211      XRAY        1.650    0.23    0.28
1DBWA       126      XRAY        1.600    0.19    0.22
2ATRA       138      XRAY        2.010    0.27    0.28
1B6GA       310      XRAY        1.150    0.10    0.14
1UJ2A       252      XRAY        1.800    0.19    0.22
1M15A       357      XRAY        1.200    0.12    0.14
1G8AA       227      XRAY        1.400    0.20    0.22
2OIXA       186      XRAY        1.800    0.21    0.26
2A2KA       175      XRAY        1.520    0.18    0.19
3FZQA       274      XRAY        2.100    0.19    0.23
1C4KA       730      XRAY        2.700    0.21    0.28
1B63A       333      XRAY        1.900    0.21    0.26
3F6CA       134      XRAY        1.450    0.21    0.26
1Z96A        40      XRAY        1.800    0.17    0.20
1CPTA       428      XRAY        2.300    0.19    1.00
1K78A       149      XRAY        2.250    0.23    0.26
2O9GA       234      XRAY        1.900    0.17    0.20
2FCWB        80      XRAY        1.260    0.15    0.20
3CHVA       284      XRAY        1.450    0.13    0.16
1POCA       134      XRAY        2.000    0.19    1.00
1PBWA       216      XRAY        2.000    0.18    0.23
1GNLA       544      XRAY        1.250    0.13    0.14
1RHFA       182      XRAY        1.960    0.21    0.26
2QDFA       335      XRAY        2.200    0.27    0.29
2BOUA       143      XRAY        1.900    0.24    0.26
1SAZA       381      XRAY        2.500    0.22    0.27
3FH2A       146      XRAY        1.600    0.19    0.23
1R9WA       145      XRAY        1.800    0.21    0.22
2ZJTA       247      XRAY        2.800    0.24    0.28
1FP2A       352      XRAY        1.400    0.23    0.23
2PUYA        60      XRAY        1.430    0.21    0.23
2OT9A       180      XRAY        1.970    0.18    0.24
2DOKA       186      XRAY        1.800    0.21    0.25
1XFSA       178      XRAY        1.700    0.22    0.26
1QUSA       322      XRAY        1.700    0.18    0.21
2QTVD        49      XRAY        2.500    0.21    0.26
1ZAVA       180      XRAY        1.900    0.24    0.27
1TEDA       393      XRAY        2.250    0.20    0.27
3ELLA       184      XRAY        1.700    0.17    0.19
2QIWA       255      XRAY        1.800    0.14    0.17
2OQ2A       261      XRAY        2.100    0.20    0.25
1NZ6A       101      XRAY        2.500    0.23    0.27
2QYHA       258      XRAY        2.600    0.20    0.23
2Q4XA       221      XRAY        2.100    0.14    0.23
3F5HA        68      XRAY        1.750    0.20    0.25
1UXYA       340      XRAY        1.800    0.20    0.25
2Z61A       370      XRAY        2.200    0.21    0.23
2CCMA       191      XRAY        1.800    0.19    0.25
1WN2A       121      XRAY        1.200    0.19    0.21
2FGGA       101      XRAY        2.300    0.23    0.27
1NO4A        97      XRAY        2.200    0.24    0.26
1V18B        47      XRAY        2.100    0.21    0.25
1H99A       224      XRAY        1.550    0.22    0.24
3FEFA       450      XRAY        2.200    0.19    0.24
4FIVA       113      XRAY        1.800    0.15    1.00
3CNQP        80      XRAY        1.710    0.20    0.23
2QXVA       361      XRAY        1.820    0.18    0.22
3BZ1X        50      XRAY        2.900    0.25    0.29
3D8DA       148      XRAY        2.200    0.20    0.25
3G0TA       437      XRAY        1.750    0.14    0.17
1YKHA       108      XRAY        3.000    0.26    0.29
1VLGA       176      XRAY        2.000    0.18    0.22
1TBUA       118      XRAY        2.200    0.22    0.26
3EFEA       212      XRAY        2.300    0.19    0.24
1NZ0A       118      XRAY        1.200    0.16    0.22
1YOVA       537      XRAY        2.600    0.24    0.28
1OHEA       348      XRAY        2.200    0.21    0.25
2Z0RA       103      XRAY        2.300    0.23    0.28
1I2MA       216      XRAY        1.760    0.19    0.22
1HW7A       255      XRAY        2.200    0.23    0.26
2DPWA       232      XRAY        2.900    0.23    0.28
3EZ0A       225      XRAY        2.330    0.21    0.26
2IGIA       180      XRAY        1.700    0.18    0.20
2Z86A       625      XRAY        2.400    0.23    0.29
2FGTA       417      XRAY        2.300    0.26    0.30
2J01E       206      XRAY        2.800    0.27    0.31
3B8OA       265      XRAY        2.400    0.23    0.27
1WUIS       267      XRAY        1.040    0.11    0.13
1ALVA       173      XRAY        1.900    0.19    0.23
3D6NA       422      XRAY        2.300    0.17    0.20
3CMMA      1015      XRAY        2.700    0.19    0.25
3C3YA       237      XRAY        1.370    0.19    0.22
2Q02A       272      XRAY        2.400    0.19    0.23
1H6GA       256      XRAY        2.200    0.19    0.26
3C7FA       487      XRAY        1.550    0.17    0.19
1QI9A       556      XRAY        2.050    0.17    0.22
2I7RA       118      XRAY        2.200    0.20    0.26
3FSGA       272      XRAY        2.000    0.18    0.23
1HTWA       158      XRAY        1.700    0.20    0.23
2F01A       127      XRAY        0.850    0.15    0.17
2J3TC       145      XRAY        2.400    0.21    0.25
2RHWA       283      XRAY        1.570    0.17    0.20
3G0LA       117      XRAY        2.030    0.18    0.21
2B3NA       159      XRAY        1.250    0.13    0.18
1VQSA       116      XRAY        1.500    0.15    0.18
2HC1A       291      XRAY        1.300    0.14    0.18
3CEGA       323      XRAY        2.010    0.21    0.25
3D9RA       135      XRAY        2.400    0.18    0.22
3E7KA        56      XRAY        2.010    0.19    0.25
1DZFA       215      XRAY        1.900    0.22    0.27
1B89A       449      XRAY        2.600    0.25    0.28
2OGFA       122      XRAY        1.890    0.17    0.22
3FPQA       290      XRAY        1.800    0.19    0.22
3CNVA       162      XRAY        2.000    0.17    0.22
1RK6A       496      XRAY        1.430    0.19    0.20
3BBDA       205      XRAY        2.150    0.18    0.22
1SEKA       378      XRAY        2.100    0.20    0.26
3CH0A       272      XRAY        1.500    0.16    0.19
3CJHA        64      XRAY        2.600    0.25    0.29
1EKQA       272      XRAY        1.500    0.22    0.25
1VPBA       451      XRAY        1.750    0.18    0.20
2Z2VA       365      XRAY        2.440    0.25    0.26
1U2WA       122      XRAY        1.900    0.24    0.26
2BPA1       426      XRAY        3.000    0.21    1.00
2HEKA       371      XRAY        2.000    0.18    0.22
1JEKA        42      XRAY        1.500    0.21    0.27
1OZHA       566      XRAY        2.000    0.20    0.23
2E4TA       519      XRAY        0.960    0.13    0.15
1LUZA        88      XRAY        1.800    0.23    0.26
2O4CA       380      XRAY        2.300    0.23    0.26
2EIXA       243      XRAY        1.560    0.18    0.23
1JE5A       206      XRAY        1.900    0.22    0.27
3CBWA       353      XRAY        1.270    0.15    0.17
1NSCA       390      XRAY        1.700    0.18    1.00
3DC4A       344      XRAY        1.900    0.23    0.26
2QVOA        95      XRAY        1.850    0.24    0.28
2P2OA       185      XRAY        1.740    0.19    0.24
1VPRA       374      XRAY        1.800    0.20    0.23
2Q88A       257      XRAY        1.900    0.23    0.25
2Z7FI        50      XRAY        1.700    0.20    0.23
3BPOA       127      XRAY        3.000    0.26    0.31
1JSDB       176      XRAY        1.800    0.22    0.23
1QH5A       260      XRAY        1.450    0.20    0.23
1R6WA       322      XRAY        1.620    0.17    0.20
2CB2A       318      XRAY        1.700    0.18    0.21
2A90A       240      XRAY        2.150    0.23    0.25
2JCBA       200      XRAY        1.600    0.19    0.24
1J1DC       133      XRAY        2.610    0.26    0.30
4SGBI        51      XRAY        2.100    0.14    1.00
3CBUA       214      XRAY        2.050    0.17    0.21
1XD7A       145      XRAY        2.300    0.26    0.28
1B0NA       111      XRAY        1.900    0.20    0.24
3CG7A       308      XRAY        2.500    0.21    0.25
1VF8A       377      XRAY        1.310    0.17    0.20
1X2GA       337      XRAY        2.400    0.17    0.23
2AG5A       246      XRAY        1.840    0.17    0.22
3CUQB       218      XRAY        2.610    0.24    0.30
2YX8A        93      XRAY        2.400    0.22    0.28
3ECHA       142      XRAY        1.800    0.18    0.23
1Y13A       181      XRAY        2.200    0.20    0.23
1VE2A       235      XRAY        1.800    0.21    0.24
2ZFUA       215      XRAY        2.000    0.19    0.23
2AALA       131      XRAY        1.650    0.18    0.24
2RE3A       194      XRAY        2.500    0.22    0.26
1V6SA       390      XRAY        1.500    0.20    0.21
1NJGA       250      XRAY        2.200    0.24    0.27
1W66A       232      XRAY        1.080    0.12    0.15
2VH3A       113      XRAY        1.160    0.22    0.24
1XEAA       323      XRAY        2.650    0.23    0.27
3BVPA       138      XRAY        2.100    0.20    0.26
2PWWA       127      XRAY        1.820    0.20    0.23
1T62A       166      XRAY        3.000    0.22    0.26
1Y6XA        93      XRAY        1.250    0.18    0.21
3B79A       129      XRAY        1.370    0.16    0.18
2FGQX       332      XRAY        1.450    0.15    0.17
1I52A       236      XRAY        1.500    0.23    0.25
1ES9A       232      XRAY        1.300    0.19    0.22
1GP6A       356      XRAY        1.750    0.19    0.22
1QC7A       101      XRAY        2.200    0.23    0.30
1Z2UA       150      XRAY        1.100    0.13    0.15
3B8ZA       217      XRAY        1.400    0.19    0.21
3CKMA       327      XRAY        1.350    0.16    0.19
2FH5B       214      XRAY        2.450    0.20    0.23
3C8WA       255      XRAY        1.600    0.20    0.23
2PT7G       152      XRAY        2.400    0.23    0.27
3CJDA       198      XRAY        1.790    0.21    0.24
1UF5A       303      XRAY        1.600    0.18    0.20
2R25B       133      XRAY        1.700    0.20    0.24
2Z6IA       332      XRAY        1.700    0.20    0.23
2AEUA       374      XRAY        1.700    0.21    0.26
3CZ6A       168      XRAY        1.850    0.17    0.20
2QSKA        95      XRAY        1.000    0.13    0.15
2NS2A       242      XRAY        2.200    0.24    0.26
3DPLR       106      XRAY        2.600    0.24    0.28
2NX9A       464      XRAY        1.700    0.23    0.28
1UWFA       158      XRAY        1.690    0.18    0.22
2O5NA       319      XRAY        2.400    0.23    0.28
1O75A       415      XRAY        1.950    0.20    0.23
2HWKA       320      XRAY        2.450    0.21    0.24
3CRRA       323      XRAY        1.900    0.21    0.23
3DB5A       151      XRAY        2.150    0.23    0.30
1O9YA        84      XRAY        2.290    0.18    0.23
3FVYA       728      XRAY        1.900    0.17    0.22
1PZ4A       116      XRAY        1.350    0.19    0.23
1POIA       317      XRAY        2.500    0.19    1.00
1OYZA       280      XRAY        2.100    0.22    0.27
1YG9A       330      XRAY        1.300    0.18    0.21
3CSXA        81      XRAY        1.840    0.22    0.29
2OPLA       187      XRAY        1.500    0.15    0.17
2YXTA       312      XRAY        2.000    0.21    0.24
1H97A       147      XRAY        1.170    0.12    0.17
2F9IA       327      XRAY        1.980    0.19    0.21
2PXHA       314      XRAY        1.970    0.19    0.24
1KAEA       434      XRAY        1.700    0.21    0.24
1Z6RA       406      XRAY        2.700    0.21    0.26
1QQGA       264      XRAY        2.300    0.19    0.25
2EY4C        82      XRAY        2.110    0.21    0.26
1T33A       224      XRAY        2.200    0.21    0.25
2INPE       118      XRAY        2.300    0.20    0.24
2QSIA       137      XRAY        1.800    0.16    0.20
1VRAB       215      XRAY        2.000    0.14    0.16
2A8YA       270      XRAY        1.450    0.18    0.20
3C68A       761      XRAY        1.500    0.19    0.21
1UTYA       187      XRAY        2.400    0.21    0.27
1KVKA       395      XRAY        2.400    0.22    0.27
3EUHA       440      XRAY        2.900    0.23    0.27
1SQWA       188      XRAY        1.900    0.23    0.26
2RFVA       398      XRAY        1.350    0.15    0.18
3F14A       112      XRAY        1.450    0.17    0.18
2O2XA       218      XRAY        1.500    0.14    0.17
1LL2A       333      XRAY        1.900    0.20    0.23
1K47A       337      XRAY        2.420    0.22    0.26
1WERA       334      XRAY        1.600    0.22    0.27
2VSWA       153      XRAY        2.200    0.17    0.23
3CT6A       131      XRAY        1.100    0.15    0.18
2OZVA       260      XRAY        1.700    0.18    0.21
3BEXA       249      XRAY        1.510    0.19    0.21
2IQTA       296      XRAY        2.460    0.19    0.23
3DVOA       338      XRAY        1.890    0.22    0.27
2RLDA       121      XRAY        1.700    0.17    0.20
1SR9A       644      XRAY        2.000    0.17    0.20
2HYJA       200      XRAY        2.190    0.19    0.25
3FF1A       446      XRAY        1.650    0.15    0.17
1TJOA       182      XRAY        1.600    0.17    0.21
2Q24A       194      XRAY        1.800    0.19    0.23
1VSGA       364      XRAY        2.900    0.22    1.00
1BTEA        97      XRAY        1.500    0.18    0.22
1WYUB       474      XRAY        2.100    0.19    0.23
3C4VA       426      XRAY        2.600    0.19    0.21
2D1PB       119      XRAY        2.150    0.21    0.24
2VGEA       229      XRAY        2.100    0.21    0.26
2VAKA       423      XRAY        2.340    0.21    0.27
1H6HA       143      XRAY        1.700    0.20    0.23
1TVDA       116      XRAY        1.900    0.16    0.22
1W68A       390      XRAY        2.200    0.21    0.26
2Q8UA       336      XRAY        2.200    0.20    0.24
2O30A       131      XRAY        1.660    0.21    0.26
1Q6ZA       528      XRAY        1.000    0.12    0.14
2BM5A       186      XRAY        2.000    0.18    0.22
1GOTG        73      XRAY        2.000    0.21    0.29
1WMIB        67      XRAY        2.300    0.23    0.28
2TGIA       112      XRAY        1.800    0.17    1.00
1W4RA       195      XRAY        1.830    0.16    0.19
1NW3A       416      XRAY        2.500    0.20    0.25
1VP7A       100      XRAY        2.400    0.20    0.24
1V54E       109      XRAY        1.800    0.20    0.23
1V6ZA       228      XRAY        2.000    0.20    0.25
2O7AA       124      XRAY        0.840    0.09    0.11
3CQDA       309      XRAY        1.980    0.19    0.23
2AVUE       192      XRAY        3.000    0.22    0.26
2YWNA       157      XRAY        1.600    0.20    0.22
1J1DB       106      XRAY        2.610    0.26    0.30
3DFZA       223      XRAY        2.300    0.21    0.28
2P3HA       101      XRAY        1.800    0.20    0.23
1KR7A       110      XRAY        1.500    0.16    0.19
2DRRA       396      XRAY        1.600    0.16    0.18
3EBVA       302      XRAY        1.500    0.16    0.17
3DW8B       447      XRAY        2.850    0.23    0.28
1NQJA       119      XRAY        1.000    0.14    0.17
1E29A       135      XRAY        1.210    0.15    0.21
1XIOA       261      XRAY        2.000    0.23    0.26
1KNQA       175      XRAY        2.000    0.21    0.26
1UX5A       411      XRAY        2.500    0.21    0.25
3FC7A       125      XRAY        2.650    0.21    0.27
1Y96B        85      XRAY        2.000    0.22    0.25
2HJSA       340      XRAY        2.200    0.18    0.21
1V3EA       431      XRAY        1.890    0.18    0.22
1UW4B       248      XRAY        1.950    0.20    0.23
1YZHA       214      XRAY        2.020    0.18    0.21
1VQO2        50      XRAY        2.200    0.21    0.25
1RK8C        58      XRAY        1.900    0.23    0.25
2RDCA       153      XRAY        1.800    0.19    0.22
1EU8A       409      XRAY        1.900    0.20    0.23
1F20A       435      XRAY        1.900    0.19    0.21
2I0OA       304      XRAY        1.700    0.18    0.23
1ZYMA       258      XRAY        2.500    0.20    0.31
2R6ZA       258      XRAY        1.800    0.22    0.23
1C4QA        69      XRAY        1.520    0.17    0.19
1C7KA       132      XRAY        1.000    0.15    0.18
1CSHA       435      XRAY        1.650    0.16    1.00
3G07A       292      XRAY        2.650    0.27    0.28
3BVFA       181      XRAY        1.500    0.17    0.18
2UVFA       608      XRAY        2.100    0.23    0.28
3DZ1A       313      XRAY        1.870    0.21    0.21
2FF4A       388      XRAY        1.900    0.22    0.24
1BDBA       277      XRAY        2.000    0.18    0.23
2IMSA       171      XRAY        1.480    0.18    0.20
2FU4A        83      XRAY        1.800    0.17    0.21
2BJFA       329      XRAY        1.670    0.18    0.20
3BGAA      1010      XRAY        2.100    0.20    0.23
1ACCA       735      XRAY        2.100    0.22    0.30
3B7HA        78      XRAY        2.000    0.20    0.25
2HW2A       143      XRAY        1.450    0.14    0.18
1ZBXB       140      XRAY        2.500    0.22    0.26
1X3KA       152      XRAY        1.640    0.19    0.21
2NVHA       153      XRAY        1.530    0.21    1.00
1TQHA       247      XRAY        1.630    0.17    0.23
2J9WA       102      XRAY        1.300    0.20    0.23
2EKLA       313      XRAY        1.770    0.19    0.22
1KPTA       105      XRAY        1.750    0.17    0.22
1Y0BA       197      XRAY        1.800    0.18    0.23
2RBGA       126      XRAY        1.750    0.17    0.20
2EBJA       192      XRAY        1.900    0.23    0.26
1P3DA       475      XRAY        1.700    0.17    0.19
1SZ9A       144      XRAY        2.100    0.22    0.25
2FYQA       194      XRAY        1.500    0.18    0.21
1BEBA       162      XRAY        1.800    0.18    0.24
2PPVA       332      XRAY        2.000    0.17    0.21
1VDKA       466      XRAY        1.800    0.19    0.20
3C9AA       223      XRAY        1.600    0.20    0.24
3BPWA       342      XRAY        1.700    0.17    0.20
2E52A       300      XRAY        2.000    0.18    0.22
2OG4A       254      XRAY        2.000    0.20    0.24
1F2NA       238      XRAY        2.800    0.25    0.22
3ED3A       298      XRAY        2.000    0.22    0.26
2I4AA       107      XRAY        1.000    0.14    0.16
2V1OA       151      XRAY        1.780    0.21    0.24
1TWFH       146      XRAY        2.300    0.26    0.29
2I1AA       148      XRAY        2.300    0.23    0.27
3FETA       166      XRAY        2.050    0.18    0.23
2QYTA       317      XRAY        2.150    0.20    0.27
2OH3A       167      XRAY        2.000    0.20    0.23
1QQP2       218      XRAY        1.900    0.16    1.00
2ZSIA       351      XRAY        1.800    0.20    0.22
2QMTA        56      XRAY        1.050    0.18    0.21
1I27A        73      XRAY        1.020    0.13    0.15
3BOEA       210      XRAY        1.400    0.17    0.19
1KCQA       104      XRAY        1.650    0.19    0.23
3FOJA       100      XRAY        1.600    0.19    0.23
3BWZA       181      XRAY        1.200    0.12    0.15
2PX6A       316      XRAY        2.300    0.23    0.27
1WPGA       994      XRAY        2.300    0.23    0.24
1GTEA      1025      XRAY        1.650    0.18    0.20
3CXKA       164      XRAY        1.700    0.17    0.20
3ETVA       355      XRAY        1.940    0.23    0.28
2CJAA       522      XRAY        2.200    0.20    0.23
2EPGA       487      XRAY        2.100    0.20    0.24
2OZTA       332      XRAY        1.420    0.18    0.21
1IA9A       280      XRAY        2.000    0.24    0.29
1YP2A       451      XRAY        2.110    0.19    0.23
1VL5A       260      XRAY        1.950    0.18    0.21
1JMSA       381      XRAY        2.360    0.22    0.26
2R8QA       359      XRAY        1.500    0.19    0.21
2DSYA        87      XRAY        1.900    0.18    0.23
2P4PA        86      XRAY        1.800    0.21    0.26
2QNSB        71      XRAY        3.000    0.24    0.26
2G3WA       182      XRAY        1.900    0.19    0.25
1BVP1       349      XRAY        2.600    0.18    1.00
1GA6A       372      XRAY        1.000    0.12    0.13
3DFUA       232      XRAY        2.070    0.19    0.22
1Y7MA       164      XRAY        2.050    0.21    0.27
1QQP4        85      XRAY        1.900    0.16    1.00
3CMQA       415      XRAY        2.200    0.26    0.24
1PZSA       208      XRAY        1.630    0.15    0.19
2YZQA       282      XRAY        1.630    0.23    0.24
2I39A       137      XRAY        2.200    0.20    0.25
3F1ZA       133      XRAY        2.460    0.19    0.23
1Y9IA       178      XRAY        1.800    0.23    0.24
2FBHA       146      XRAY        1.800    0.20    0.23
1OMZA       293      XRAY        2.100    0.20    0.23
1GUTA        68      XRAY        1.500    0.18    0.22
1VPVA       300      XRAY        2.450    0.18    0.25
2IIMA        62      XRAY        1.000    0.13    0.15
2AEGA       268      XRAY        2.300    0.22    0.25
2QMCB       188      XRAY        1.550    0.19    0.22
3DCXA       117      XRAY        2.000    0.19    0.23
3CW9A       504      XRAY        2.000    0.17    0.21
1KJQA       391      XRAY        1.050    0.19    0.21
1Q2YA       140      XRAY        2.000    0.24    0.27
2GNXA       344      XRAY        2.450    0.28    0.32
2O2KA       355      XRAY        1.600    0.21    0.25
3DJCA       266      XRAY        2.400    0.26    0.31
2PM7A       399      XRAY        2.350    0.24    0.30
7AHLA       293      XRAY        1.890    0.20    0.26
2PZ9A       226      XRAY        2.800    0.22    0.27
2ER8A        72      XRAY        2.850    0.24    0.27
2QGGA       182      XRAY        2.400    0.21    0.26
1JNDA       420      XRAY        1.300    0.18    0.20
3E0XA       245      XRAY        1.450    0.14    0.18
3G9QA       279      XRAY        2.600    0.22    0.29
2QEEA       437      XRAY        1.650    0.19    0.22
3BS7A        78      XRAY        1.900    0.22    0.27
3BC1A       195      XRAY        1.800    0.20    0.24
3BJEA       349      XRAY        1.440    0.16    0.18
2B7OA       464      XRAY        2.300    0.19    0.22
2CKLB       165      XRAY        2.000    0.18    0.21
2FBNA       198      XRAY        1.630    0.20    0.23
1WEKA       217      XRAY        2.200    0.20    0.25
1R4VA       171      XRAY        1.900    0.18    0.21
1AISB       200      XRAY        2.100    0.21    0.27
2AFHE       289      XRAY        2.100    0.17    0.22
2BTOA       473      XRAY        2.500    0.20    0.23
1FGYA       127      XRAY        1.500    0.21    0.25
1VPTA       348      XRAY        1.800    0.21    0.25
1WZZA       334      XRAY        1.650    0.18    0.20
1FOEA       377      XRAY        2.800    0.26    0.29
2V9RA       212      XRAY        2.000    0.26    0.34
2V6VA       156      XRAY        1.500    0.22    0.26
2BL9A       238      XRAY        1.900    0.21    0.26
2OH5A       248      XRAY        1.980    0.10    0.15
3EHEA       313      XRAY        1.870    0.25    0.29
2Q3MA       326      XRAY        1.900    0.16    0.22
1SG4A       260      XRAY        1.300    0.16    0.20
1UKKA       142      XRAY        1.600    0.18    0.23
2ORYA       346      XRAY        2.200    0.21    0.24
3BQCA       335      XRAY        1.500    0.13    0.20
1M4IA       181      XRAY        1.500    0.18    0.20
3BP6A       117      XRAY        1.600    0.19    0.22
3E5AB        44      XRAY        2.300    0.21    0.26
2RJIA        84      XRAY        1.800    0.21    0.24
2BKYA        97      XRAY        1.700    0.17    0.20
1WOQA       267      XRAY        1.800    0.19    0.22
2HJ3A       125      XRAY        2.500    0.23    0.27
1S0AA       429      XRAY        1.710    0.19    0.21
1Z8UA       102      XRAY        2.400    0.22    0.25
2UU8A       237      XRAY        0.940    0.12    0.14
1N1CA       217      XRAY        2.400    0.22    0.26
2FKCA       247      XRAY        2.390    0.23    0.26
1JI7A        89      XRAY        1.450    0.18    0.20
2H0AA       276      XRAY        2.800    0.22    0.27
1JR8A       117      XRAY        1.500    0.21    0.23
1LMLA       478      XRAY        1.860    0.19    0.21
1G5AA       628      XRAY        1.400    0.19    0.20
1IJBA       202      XRAY        1.800    0.19    0.21
1RYPK       198      XRAY        1.900    0.29    0.33
2FP3A       316      XRAY        2.500    0.23    0.27
1Y1PA       342      XRAY        1.600    0.22    0.24
1CYXA       205      XRAY        2.300    0.20    0.32
2J018        65      XRAY        2.800    0.27    0.31
3EEAA       162      XRAY        1.800    0.20    0.24
2CM4A       150      XRAY        1.900    0.17    0.21
3CS3A       277      XRAY        2.400    0.21    0.25
3BKHA       268      XRAY        2.500    0.21    0.25
1TQYB       415      XRAY        2.000    0.23    0.25
1CJAA       342      XRAY        2.900    0.20    0.27
2D0SA        79      XRAY        2.200    0.18    0.22
1GCQC        70      XRAY        1.680    0.21    0.23
1L1OC       181      XRAY        2.800    0.24    0.28
3CIOA       299      XRAY        2.500    0.20    0.25
2GM5A       139      XRAY        2.100    0.22    0.26
1STMA       157      XRAY        1.900    0.21    1.00
1F5MA       180      XRAY        1.900    0.25    0.25
3CNMA       185      XRAY        1.650    0.16    0.19
2ETHA       154      XRAY        2.300    0.23    0.26
1HDHA       536      XRAY        1.300    0.20    0.23
3E53A       480      XRAY        2.350    0.21    0.27
1L3PA       102      XRAY        1.980    0.21    0.24
2A1IA       146      XRAY        1.900    0.22    0.25
2QFPA       424      XRAY        2.200    0.23    0.25
2JJQA       425      XRAY        1.800    0.18    0.23
1AVOB       140      XRAY        2.800    0.25    0.29
2QEDA       258      XRAY        1.450    0.16    0.17
1OXWA       373      XRAY        2.200    0.22    0.27
2IW0A       254      XRAY        1.810    0.17    0.21
1XAUA       122      XRAY        1.800    0.21    0.27
1MNNA       340      XRAY        1.400    0.20    0.21
2W40A       503      XRAY        1.490    0.17    0.21
2Q48A       166      XRAY        1.800    0.17    0.21
1VK4A       298      XRAY        1.910    0.17    0.22
2HQLA       110      XRAY        2.000    0.21    0.27
3BQOA       211      XRAY        2.000    0.22    0.24
1ITUA       369      XRAY        2.000    0.19    0.25
2JDCA       146      XRAY        1.600    0.15    0.17
2D81A       318      XRAY        1.660    0.18    0.20
1ALUA       186      XRAY        1.900    0.21    0.28
1UYRA       737      XRAY        2.500    0.22    0.25
1PUFB        73      XRAY        1.900    0.23    0.27
2OKUA       131      XRAY        1.900    0.17    0.20
1GD2E        70      XRAY        2.000    0.23    0.25
1I36A       264      XRAY        2.000    0.20    0.23
1UXTA       501      XRAY        2.200    0.22    0.24
3C2BA       221      XRAY        2.100    0.20    0.24
2A0BA       125      XRAY        1.570    0.19    0.24
1ZI0A       307      XRAY        2.600    0.23    0.27
1RM6B       324      XRAY        1.600    0.15    0.17
3BG1B       442      XRAY        3.000    0.25    0.29
3DZVA       273      XRAY        2.570    0.18    0.20
2QM0A       275      XRAY        1.840    0.19    0.23
2ZWUA       415      XRAY        1.300    0.17    0.18
2YZKA       178      XRAY        1.800    0.23    0.24
1XX1A       285      XRAY        1.750    0.20    0.23
1KHVA       516      XRAY        2.500    0.22    0.27
2OH1A       179      XRAY        1.460    0.17    0.19
2NWQA       272      XRAY        2.300    0.17    0.22
1WUBA       178      XRAY        1.650    0.22    0.26
2UUUA       584      XRAY        1.950    0.20    0.24
1VPXA       230      XRAY        2.400    0.20    0.25
2QCXA       263      XRAY        2.200    0.20    0.23
1UNLD       208      XRAY        2.200    0.22    0.22
2GAKA       391      XRAY        2.000    0.20    0.22
2V89A        82      XRAY        1.100    0.12    0.15
2A9IA       113      XRAY        1.700    0.18    0.22
1QAZA       351      XRAY        1.780    0.18    0.23
1TQGA       105      XRAY        0.980    0.18    0.21
1TXGA       335      XRAY        1.700    0.15    0.19
1IXMA       192      XRAY        2.600    0.22    0.31
1YJDC       140      XRAY        2.700    0.24    0.28
2C43A       323      XRAY        1.930    0.16    0.22
1W7CA       747      XRAY        1.230    0.11    0.15
3FFRA       362      XRAY        1.750    0.14    0.16
3ELSA       158      XRAY        1.800    0.19    0.24
1K7IA       479      XRAY        1.590    0.20    0.20
3DEEA       249      XRAY        2.100    0.23    0.27
3FDSD       245      XRAY        2.050    0.19    0.24
3EUPA       204      XRAY        1.990    0.18    0.23
1WEHA       171      XRAY        1.800    0.18    0.22
1ZVDA       380      XRAY        2.100    0.20    0.25
2H8EA       120      XRAY        1.200    0.18    0.19
2HWJA       205      XRAY        2.610    0.20    0.27
2VUWA       336      XRAY        1.800    0.15    0.17
1LYVA       306      XRAY        1.360    0.14    0.19
1UA7A       422      XRAY        2.210    0.21    0.27
2AKAB       299      XRAY        1.900    0.18    0.22
2GOYA       275      XRAY        2.700    0.23    0.27
1EKJA       221      XRAY        1.930    0.23    0.25
2NLYA       245      XRAY        2.500    0.23    0.27
2JHMF       218      XRAY        1.520    0.18    0.21
2CU3A        64      XRAY        1.700    0.22    0.24
1XBSA       149      XRAY        2.500    0.32    0.30
1OQVA       192      XRAY        1.300    0.12    0.17
1VA6A       518      XRAY        2.100    0.20    0.23
1Y14A       187      XRAY        2.300    0.23    0.27
1T6T1       118      XRAY        1.800    0.18    0.21
3C6QA       311      XRAY        2.300    0.21    0.28
2FMYA       220      XRAY        2.200    0.21    0.25
2J6VA       302      XRAY        1.550    0.18    0.21
1AOHA       147      XRAY        1.700    0.19    0.01
1MPYA       307      XRAY        2.800    0.20    0.28
3C9UA       342      XRAY        1.480    0.20    0.22
3EUAA       329      XRAY        1.900    0.17    0.21
2IT2A       200      XRAY        1.500    0.25    0.27
2IMHA       231      XRAY        1.570    0.17    0.21
1XW3A       110      XRAY        1.650    0.22    0.26
3EF6A       410      XRAY        1.800    0.20    0.24
2B1XA       470      XRAY        2.000    0.19    0.22
2GMWA       211      XRAY        1.500    0.17    0.21
1YARA       233      XRAY        1.900    0.18    0.22
1VQOM       195      XRAY        2.200    0.21    0.25
2R4FA       441      XRAY        1.700    0.21    0.23
2H36X       112      XRAY        2.950    0.23    0.29
3C5PA       197      XRAY        2.900    0.18    0.23
2OKXA       956      XRAY        1.900    0.18    0.21
1USMA        80      XRAY        1.200    0.21    0.23
3DCPA       283      XRAY        2.100    0.19    0.21
1PQ7A       224      XRAY        0.800    0.11    0.11
2ILKA       160      XRAY        1.600    0.16    1.00
2EO4A       149      XRAY        1.800    0.21    0.23
1ZK4A       251      XRAY        1.000    0.16    0.18
1Q87A       221      XRAY        2.320    0.22    0.27
3GDZA       109      XRAY        2.200    0.20    0.25
3G8WA       169      XRAY        2.700    0.21    0.26
1EEMA       241      XRAY        2.000    0.22    0.27
2QVJA       421      XRAY        2.800    0.25    0.29
2FA5A       162      XRAY        1.800    0.20    0.23
1WHSA       255      XRAY        2.000    0.17    1.00
3EGAA       263      XRAY        1.800    0.21    0.24
3ERBA       223      XRAY        1.800    0.22    0.24
2A6QA        86      XRAY        2.050    0.23    0.25
2QTWB       546      XRAY        1.900    0.19    0.24
2GA9D       469      XRAY        2.300    0.23    0.26
2YVTA       260      XRAY        1.600    0.17    0.20
1UTCA       363      XRAY        2.300    0.20    0.25
3F8DA       323      XRAY        1.400    0.21    0.23
1UNQA       125      XRAY        0.980    0.15    0.18
3E9NA       245      XRAY        2.400    0.23    0.28
1JFMA       174      XRAY        2.850    0.24    0.28
1HF2A       210      XRAY        2.200    0.24    0.30
2G0WA       296      XRAY        1.700    0.19    0.24
2A0MA       316      XRAY        1.600    0.17    0.20
1AHSA       126      XRAY        2.300    0.21    1.00
2FURA       209      XRAY        1.800    0.19    0.23
1YQDA       366      XRAY        1.650    0.20    0.21
2IBLA       130      XRAY        1.320    0.16    0.17
3DG9A       248      XRAY        1.500    0.16    0.19
2A35A       215      XRAY        1.500    0.18    0.20
3CJKB        75      XRAY        1.800    0.23    0.28
1ODFA       290      XRAY        2.250    0.21    0.26
1VKIA       181      XRAY        1.600    0.15    0.18
1YE8A       178      XRAY        1.400    0.17    0.21
2R7JA       317      XRAY        2.600    0.23    0.28
1X9NA       688      XRAY        3.000    0.24    0.27
1MK0A        97      XRAY        1.600    0.20    0.22
2D4QA       257      XRAY        2.300    0.33    0.28
2QRYA       330      XRAY        2.250    0.20    0.24
2O5AA       125      XRAY        2.700    0.25    0.28
2VXBA       241      XRAY        2.300    0.19    0.25
2RCAA       292      XRAY        1.580    0.20    0.23
2IYKA       162      XRAY        2.950    0.22    0.26
2E67A       264      XRAY        2.900    0.22    0.26
1SURA       215      XRAY        2.000    0.19    0.23
1S8NA       205      XRAY        1.480    0.20    0.23
2CXCA       144      XRAY        2.000    0.18    0.21
1NSLA       184      XRAY        2.700    0.26    0.28
1FCDC       174      XRAY        2.530    0.24    1.00
1DRWA       273      XRAY        2.200    0.18    1.00
2Q1FA      1022      XRAY        2.850    0.22    0.26
2J0NA       200      XRAY        2.100    0.19    0.22
2V3IA       434      XRAY        1.050    0.12    0.14
2RERA       173      XRAY        1.900    0.21    0.25
1NE9A       335      XRAY        1.700    0.19    0.21
1IB2A       349      XRAY        1.900    0.20    0.24
3F7SA       142      XRAY        2.110    0.18    0.22
3CK1A       150      XRAY        1.740    0.17    0.20
2OT3A       274      XRAY        2.100    0.19    0.24
1JPDX       324      XRAY        2.600    0.21    0.24
3EZSA       376      XRAY        2.190    0.16    0.21
1O22A       170      XRAY        2.000    0.19    0.24
1IN4A       334      XRAY        1.600    0.24    0.25
3E7HA       103      XRAY        1.700    0.18    0.23
1A2XB        47      XRAY        2.300    0.22    0.33
1Z3IX       644      XRAY        3.000    0.20    0.23
2Q0IA       303      XRAY        1.570    0.12    0.17
2AP3A       199      XRAY        1.600    0.23    0.27
3G8DA       444      XRAY        1.900    0.20    0.23
1J6UA       469      XRAY        2.300    0.23    0.28
1QF8A       182      XRAY        1.740    0.19    0.22
1NGNA       155      XRAY        2.100    0.21    0.26
2V5MA       388      XRAY        1.950    0.17    0.20
2QYFB       240      XRAY        2.300    0.19    0.26
2DKOA       146      XRAY        1.060    0.14    0.17
2A4AA       281      XRAY        1.840    0.20    0.25
2Q4KA       251      XRAY        2.500    0.17    0.24
2D1SA       548      XRAY        1.300    0.18    0.20
1ZKDA       387      XRAY        2.100    0.22    0.26
2FP4B       395      XRAY        2.080    0.21    0.24
2RH2A        62      XRAY        0.960    0.10    0.12
2G84A       197      XRAY        1.400    0.13    0.16
1ZT3A        80      XRAY        1.800    0.23    0.28
2FHZB       108      XRAY        1.150    0.20    0.20
2GYQA       173      XRAY        1.400    0.14    0.18
2NRQA       159      XRAY        2.600    0.24    0.30
1OR0A       160      XRAY        2.000    0.19    0.18
2VRNA       190      XRAY        2.150    0.20    0.26
3G79A       478      XRAY        2.400    0.23    0.30
2Z5EA       122      XRAY        2.000    0.18    0.25
2H7MA       269      XRAY        1.620    0.20    0.20
1VJZA       341      XRAY        2.050    0.17    0.21
1IOWA       306      XRAY        1.900    0.16    0.23
1JB0L       154      XRAY        2.500    0.20    0.22
1UZKA       162      XRAY        1.350    0.20    0.26
1PDGA       109      XRAY        3.000    0.21    1.00
1R89A       437      XRAY        1.800    0.19    0.23
2BGCA       238      XRAY        2.300    0.20    0.27
1M1HA       248      XRAY        1.950    0.23    0.26
2P4HX       322      XRAY        1.400    0.19    0.20
2IQJA       134      XRAY        1.900    0.20    0.25
3F5BA       182      XRAY        2.000    0.21    0.24
1YU0A       381      XRAY        1.560    0.13    0.14
1RMGA       422      XRAY        2.000    0.17    0.21
1AHOA        64      XRAY        0.960    0.16    1.00
2G03A       194      XRAY        2.200    0.18    0.20
1DDLA       188      XRAY        2.700    0.21    0.16
2Q9UA       414      XRAY        1.900    0.17    0.20
2P0SA       143      XRAY        1.600    0.18    0.23
3C7XA       196      XRAY        1.700    0.19    0.21
2C7PA       327      XRAY        1.700    0.20    0.22
1ORNA       226      XRAY        1.700    0.23    0.25
1SKZA       119      XRAY        1.900    0.22    1.00
1KNGA       156      XRAY        1.140    0.12    0.15
1D3BB        91      XRAY        2.000    0.21    0.27
1NU4A        97      XRAY        1.800    0.20    0.23
3D30A       208      XRAY        1.900    0.17    0.19
3CYPB       138      XRAY        1.600    0.19    0.23
1LNSA       763      XRAY        2.200    0.18    0.22
1VI2A       300      XRAY        2.100    0.23    0.30
2NTPA       342      XRAY        1.700    0.19    0.22
2YSKA       145      XRAY        1.900    0.21    0.24
2I57A       438      XRAY        1.970    0.17    0.20
2F5UA       447      XRAY        2.100    0.23    0.25
1TFZA       424      XRAY        1.800    0.22    0.29
1SGMA       191      XRAY        2.000    0.25    0.29
3C7MA       195      XRAY        1.550    0.17    0.19
1V4PA       157      XRAY        1.450    0.21    0.23
1Q2LA       939      XRAY        2.200    0.21    0.25
3EK1A       504      XRAY        2.100    0.16    0.23
2AR5A       121      XRAY        1.800    0.22    0.24
2CW5A       255      XRAY        1.940    0.21    0.25
3FZ5A       202      XRAY        2.400    0.21    0.26
2V94A       107      XRAY        1.900    0.22    0.27
3D85D       306      XRAY        1.900    0.17    0.21
1TT8A       164      XRAY        1.000    0.12    0.15
2EU9A       355      XRAY        1.530    0.17    0.20
1VLIA       385      XRAY        2.380    0.19    0.24
1CWVA       492      XRAY        2.300    0.22    0.27
3G16A       156      XRAY        1.450    0.15    0.17
3CGMA       158      XRAY        2.410    0.19    0.23
1QV1A       195      XRAY        1.100    0.14    0.17
2AZEC        46      XRAY        2.550    0.22    0.26
2IIZA       312      XRAY        2.300    0.21    0.27
1TUAA       191      XRAY        1.500    0.21    0.23
1OKCA       297      XRAY        2.200    0.22    0.27
2QMMA       197      XRAY        1.850    0.23    0.24
2HLRA       100      XRAY        1.200    0.22    0.23
2DM9A       198      XRAY        1.850    0.22    0.26
1VCAA       202      XRAY        1.800    0.20    1.00
1ONWA       390      XRAY        1.650    0.18    0.22
2G7SA       194      XRAY        1.400    0.14    0.19
2QL8A       143      XRAY        1.500    0.14    0.16
2Z6OA       172      XRAY        1.600    0.20    0.22
2AN1A       292      XRAY        2.000    0.20    0.23
1JY2O        56      XRAY        1.400    0.22    0.24
2OAFA       151      XRAY        2.000    0.17    0.19
2C9AA       259      XRAY        2.700    0.23    0.28
2Q74A       299      XRAY        2.600    0.22    0.24
2EVVA       207      XRAY        2.590    0.22    0.26
1EHYA       294      XRAY        2.100    0.19    0.23
1M1NA       491      XRAY        1.160    0.12    0.15
2QYXA       238      XRAY        2.500    0.23    0.28
2YR5A       721      XRAY        1.250    0.10    0.13
2OZIA        98      XRAY        1.150    0.17    0.22
1E58A       249      XRAY        1.250    0.12    0.17
2BURB       241      XRAY        1.800    0.16    0.19
2A4XA       138      XRAY        1.400    0.22    0.26
1IXHA       321      XRAY        0.980    0.12    0.14
1NJHA       119      XRAY        1.700    0.22    0.25
1Y6KR       214      XRAY        2.520    0.23    0.28
2DQ4A       343      XRAY        2.500    0.21    0.24
2A40B       260      XRAY        1.800    0.17    0.21
2PJKA       178      XRAY        1.900    0.17    0.18
1PJHA       280      XRAY        2.100    0.17    0.19
1Q1FA       151      XRAY        1.500    0.22    0.21
8OHMA       435      XRAY        2.300    0.23    0.30
1KNVA       293      XRAY        2.170    0.22    0.25
1ULYA       192      XRAY        2.500    0.20    0.27
3ETFA       462      XRAY        1.850    0.17    0.19
2Q6MA       212      XRAY        1.250    0.15    0.18
1I1QA       520      XRAY        1.900    0.22    0.25
2BHUA       602      XRAY        1.100    0.13    0.16
2PZ4A       239      XRAY        1.800    0.20    0.23
2ASTB       336      XRAY        2.300    0.20    0.22
3EDOA       151      XRAY        1.200    0.14    0.16
1ASHA       150      XRAY        2.150    0.18    1.00
1Q0PA       223      XRAY        1.800    0.21    0.26
1S68A       249      XRAY        1.900    0.19    0.23
3C3DA       311      XRAY        2.500    0.20    0.23
3EC4A       228      XRAY        1.800    0.17    0.21
3D1LA       266      XRAY        2.190    0.19    0.24
2NWHA       317      XRAY        1.860    0.20    0.23
2NPIC       110      XRAY        2.950    0.25    0.30
1OCSA       162      XRAY        2.030    0.22    0.25
1AQZA       149      XRAY        1.700    0.24    0.18
2IHYA       279      XRAY        1.900    0.19    0.23
2OO3A       283      XRAY        2.000    0.17    0.21
2Q3XA       171      XRAY        1.730    0.18    0.21
2DKJA       407      XRAY        1.150    0.18    0.19
2O5FB       171      XRAY        1.900    0.23    0.27
3BXUA        71      XRAY        1.350    0.16    0.19
1UPKA       341      XRAY        1.850    0.20    0.23
3BESR       250      XRAY        2.200    0.22    0.24
1JO0A        98      XRAY        1.370    0.14    0.22
2QGOA       141      XRAY        2.040    0.23    0.27
2BK9A       153      XRAY        1.200    0.10    0.13
3BJ6A       152      XRAY        2.010    0.16    0.20
2ZFGA       340      XRAY        1.590    0.18    0.22
2EJWA       332      XRAY        1.700    0.21    0.24
2BW4A       340      XRAY        0.900    0.12    0.13
2IN0A       139      XRAY        1.600    0.24    0.28
2F41A       121      XRAY        2.500    0.22    0.27
3C70A       257      XRAY        1.050    0.10    0.10
1AYM4        68      XRAY        2.150    0.23    0.23
1GQ8A       319      XRAY        1.750    0.18    0.19
2IYAA       424      XRAY        1.700    0.17    0.20
1ZPUA       534      XRAY        2.800    0.23    0.26
1E8CA       498      XRAY        2.000    0.20    0.23
3BQ3A       270      XRAY        1.900    0.20    0.24
2V78A       313      XRAY        2.000    0.16    0.20
3BRVB        70      XRAY        2.200    0.21    0.29
2BUEA       202      XRAY        1.700    0.18    0.21
3FMSA       209      XRAY        2.200    0.16    0.23
2J59M       168      XRAY        2.100    0.21    0.24
1Z72A       225      XRAY        1.450    0.15    0.17
2CH7A       309      XRAY        2.500    0.26    0.30
1WA5C       960      XRAY        2.000    0.23    0.27
2OI8A       216      XRAY        2.500    0.25    0.30
3F62A       109      XRAY        2.000    0.19    0.23
2FZTA        79      XRAY        2.050    0.20    0.25
2F06A       144      XRAY        2.100    0.20    0.25
1EJDA       419      XRAY        1.550    0.18    0.21
2GGZA       211      XRAY        3.000    0.26    0.29
2BX9A        53      XRAY        2.800    0.20    0.30
3CDDA       361      XRAY        2.100    0.20    0.26
1JS8A       394      XRAY        2.300    0.20    0.26
2A26A        50      XRAY        1.200    0.17    0.20
1GS5A       258      XRAY        1.500    0.21    0.21
2VQZA       166      XRAY        2.300    0.19    0.23
1WURA       220      XRAY        1.820    0.21    0.24
1Y4MA        53      XRAY        1.600    0.26    0.26
2NW2B       243      XRAY        1.400    0.19    0.22
2W31A       162      XRAY        1.500    0.17    0.21
3BFVA       271      XRAY        1.800    0.18    0.22
2YWMA       229      XRAY        2.300    0.22    0.24
2QJLA        99      XRAY        1.440    0.17    0.20
1MTPA       323      XRAY        1.500    0.20    0.22
1VQOT       120      XRAY        2.200    0.21    0.25
2Z0JA       237      XRAY        1.500    0.19    0.21
1VDZA       588      XRAY        2.550    0.24    0.27
1V1AA       309      XRAY        2.100    0.18    0.27
3F0AA       162      XRAY        2.500    0.18    0.23
2CHGA       226      XRAY        2.100    0.21    0.26
2PLWA       201      XRAY        1.700    0.20    0.25
1XUBA       298      XRAY        1.300    0.14    0.16
1GZ2A       142      XRAY        1.500    0.20    0.22
1UVQB       198      XRAY        1.800    0.19    0.20
2R51A       340      XRAY        2.100    0.20    0.24
2IEPA       192      XRAY        2.210    0.22    0.26
1NKIA       135      XRAY        0.950    0.15    0.18
2ASFA       137      XRAY        1.600    0.18    0.20
2NT0A       497      XRAY        1.790    0.18    0.21
2VQEN        61      XRAY        2.500    0.26    0.28
2H29A       189      XRAY        2.000    0.20    0.25
3BDUA        62      XRAY        1.900    0.21    0.25
3CINA       394      XRAY        1.700    0.16    0.19
1SI2A       149      XRAY        2.600    0.23    0.26
2J3WB       188      XRAY        2.100    0.23    0.28
3FA4A       302      XRAY        2.180    0.20    0.27
3D2QA        70      XRAY        1.500    0.20    0.22
1C1KA       217      XRAY        1.450    0.20    0.25
1Q7FA       286      XRAY        1.950    0.20    0.25
2J5IA       276      XRAY        1.800    0.18    0.21
2P2EA       128      XRAY        2.480    0.23    0.27
2ZQEA        83      XRAY        1.700    0.19    0.23
3CI9A        48      XRAY        1.800    0.20    0.23
2NLOA       302      XRAY        1.640    0.15    0.17
1ERJA       393      XRAY        2.300    0.23    0.27
1U5PA       216      XRAY        2.000    0.19    0.23
2QH0A       138      XRAY        2.450    0.23    0.30
1XJVA       294      XRAY        1.730    0.23    0.24
1WYZA       242      XRAY        2.500    0.23    0.29
1DQ3A       454      XRAY        2.100    0.19    0.23
2PODA       410      XRAY        2.340    0.21    0.28
2RFGA       297      XRAY        1.500    0.16    0.18
2ARZA       247      XRAY        2.000    0.20    0.24
2E3DA       302      XRAY        1.950    0.20    0.24
1TO3A       304      XRAY        2.700    0.18    0.21
2E56A       144      XRAY        2.000    0.20    0.25
2EGZA       219      XRAY        1.750    0.22    0.24
2JE8A       848      XRAY        1.700    0.16    0.19
1JQOA       970      XRAY        3.000    0.24    0.27
1JZ8A      1023      XRAY        1.500    0.17    0.21
1MSCA       129      XRAY        2.000    0.20    1.00
1VJ2A       126      XRAY        1.650    0.21    0.25
2NS9A       157      XRAY        1.800    0.22    0.28
3BCVA       240      XRAY        2.350    0.23    0.26
2OLMA       140      XRAY        1.480    0.18    0.20
1YLLA       200      XRAY        1.640    0.20    0.24
1V25A       541      XRAY        2.300    0.21    0.24
3FNIA       159      XRAY        2.300    0.21    0.25
3BC9A       599      XRAY        1.350    0.15    0.18
2VRQA       496      XRAY        2.000    0.18    0.20
1D4TA       104      XRAY        1.100    0.13    0.17
1K4ZA       159      XRAY        2.300    0.21    0.24
1G5HA       454      XRAY        1.950    0.18    0.22
1V58A       241      XRAY        1.700    0.19    0.21
1VICA       262      XRAY        1.800    0.24    0.27
1XTAA       221      XRAY        1.580    0.24    0.25
1IO1A       398      XRAY        2.000    0.23    0.27
1N62C       288      XRAY        1.090    0.14    0.17
1F1UA       323      XRAY        1.500    0.16    0.18
1XGKA       352      XRAY        1.400    0.19    0.24
1I4UA       181      XRAY        1.150    0.15    0.19
3E48A       289      XRAY        1.600    0.19    0.20
3BPTA       363      XRAY        1.500    0.15    0.20
2J7ZA        68      XRAY        1.950    0.21    0.25
3BK0B       279      XRAY        1.600    0.18    0.22
1NVMB       312      XRAY        1.700    0.19    0.23
1JO8A        58      XRAY        1.300    0.14    0.18
1UCDA       190      XRAY        1.300    0.20    0.20
2J05A        65      XRAY        1.500    0.18    0.20
1V7MV       163      XRAY        2.510    0.23    0.32
3D19A       283      XRAY        2.300    0.21    0.27
2CHOA       716      XRAY        1.850    0.18    0.22
1NOFA       383      XRAY        1.420    0.11    0.16
2AU5A       139      XRAY        2.100    0.20    0.29
1YLKA       172      XRAY        2.000    0.18    0.23
1CCZA       171      XRAY        1.800    0.20    0.24
1GYXA        76      XRAY        1.350    0.14    0.16
2F1NA       262      XRAY        1.730    0.19    0.23
3E58A       214      XRAY        1.860    0.17    0.20
3FBIA        84      XRAY        2.800    0.20    0.24
2DXAA       166      XRAY        1.580    0.18    0.21
1JZNA       135      XRAY        2.200    0.20    0.25
1FEUA       206      XRAY        2.300    0.21    0.24
1JPYA       137      XRAY        2.850    0.24    0.28
1EZFA       340      XRAY        2.150    0.21    0.26
2H5XA       196      XRAY        2.700    0.23    0.27
1U6ZA       513      XRAY        1.900    0.21    0.24
2FB6A       117      XRAY        1.460    0.13    0.16
1EW4A       106      XRAY        1.400    0.19    0.21
2VVWA       162      XRAY        1.900    0.18    0.21
1MLDA       314      XRAY        1.830    0.21    1.00
1WKRA       340      XRAY        1.300    0.15    0.17
1A8DA       452      XRAY        1.570    0.19    0.26
3C0DA       119      XRAY        2.400    0.24    0.27
1NOWA       507      XRAY        2.200    0.19    0.22
3DSHA       246      XRAY        2.000    0.21    0.24
2CVEA       191      XRAY        1.600    0.21    0.24
2EBEA       106      XRAY        1.800    0.23    0.25
2QSXA       218      XRAY        1.640    0.21    0.24
3EJGA       193      XRAY        1.780    0.17    0.20
1LSTA       239      XRAY        1.800    0.17    1.00
2VHFA       374      XRAY        2.800    0.23    0.28
2ZDPA       110      XRAY        1.500    0.18    0.20
2JAFA       274      XRAY        1.700    0.24    0.26
3BE3A        91      XRAY        2.040    0.20    0.23
1Z1LA       345      XRAY        1.700    0.21    0.24
1LLMC        88      XRAY        1.500    0.23    0.23
1QZ7B        70      XRAY        2.200    0.22    0.26
2HS5A       239      XRAY        2.200    0.20    0.25
1NLQA       108      XRAY        1.500    0.24    0.25
1AIHA       170      XRAY        2.500    0.21    0.27
1I2TA        61      XRAY        1.040    0.15    0.17
2W5AA       279      XRAY        1.550    0.17    0.19
1A02F        56      XRAY        2.700    0.25    0.30
2OCTA        98      XRAY        1.400    0.18    0.19
1EBFA       358      XRAY        2.300    0.23    0.27
2OUWA       138      XRAY        1.950    0.20    0.23
2ERVA       150      XRAY        2.000    0.20    0.23
3FLAA       267      XRAY        1.800    0.17    0.20
3FDWA       148      XRAY        2.200    0.24    0.28
1FG7A       356      XRAY        1.500    0.20    0.22
2C5SA       413      XRAY        2.500    0.23    0.28
1BQCA       302      XRAY        1.500    0.12    0.18
1VQOZ        83      XRAY        2.200    0.21    0.25
1S28A       132      XRAY        3.000    0.25    0.29
2VMHA       151      XRAY        1.500    0.15    0.18
1FQJC        42      XRAY        2.020    0.23    0.27
1U61A       138      XRAY        2.150    0.21    0.22
2QTDA       105      XRAY        1.700    0.20    0.26
1EEXB       224      XRAY        1.700    0.16    0.23
1OB8A       135      XRAY        1.800    0.20    0.25
1NUUA       252      XRAY        1.900    0.20    0.24
1OE4A       247      XRAY        2.000    0.18    0.22
3CC0A       108      XRAY        1.750    0.19    0.24
2VXHA       251      XRAY        2.100    0.22    0.26
2Q6QA        74      XRAY        1.970    0.22    0.30
1CYDA       244      XRAY        1.800    0.15    0.20
2R16A       182      XRAY        1.040    0.15    0.17
2IG8A       144      XRAY        1.900    0.18    0.20
1ELKA       157      XRAY        1.500    0.20    0.22
1PG4A       652      XRAY        1.750    0.18    0.21
1E25A       282      XRAY        1.900    0.14    0.18
1JIDA       128      XRAY        1.800    0.19    0.22
1P4XA       250      XRAY        2.200    0.24    0.28
2GUFA       594      XRAY        1.950    0.19    0.23
1N4KA       381      XRAY        2.200    0.22    0.25
2GIAA       195      XRAY        1.890    0.18    0.22
1HZ4A       373      XRAY        1.450    0.19    0.21
1ZL0A       311      XRAY        1.100    0.10    0.12
1PV5A       264      XRAY        1.750    0.20    0.23
2J5VA       367      XRAY        2.500    0.20    0.24
1GR0A       367      XRAY        1.950    0.21    0.24
2W91A       653      XRAY        1.400    0.13    0.16
2OLNA       397      XRAY        1.150    0.12    0.15
2NNNA       140      XRAY        2.400    0.22    0.26
3EBWA       163      XRAY        2.800    0.23    0.28
2JDID       482      XRAY        1.900    0.18    0.22
2PLNA       137      XRAY        1.800    0.21    0.24
1O59A       355      XRAY        2.400    0.18    0.22
3BX7C       124      XRAY        2.100    0.21    0.23
2P02A       396      XRAY        1.210    0.10    0.12
3FXTA       113      XRAY        2.300    0.20    0.23
1MUSA       477      XRAY        1.900    0.19    0.25
2ZPLA        97      XRAY        1.700    0.15    0.17
1U5XA       140      XRAY        1.800    0.22    0.26
2I2CA       272      XRAY        1.850    0.19    0.21
2B5LC       222      XRAY        2.850    0.23    0.30
2E50A       225      XRAY        2.300    0.22    0.27
3DXPA       359      XRAY        2.320    0.24    0.29
1G6GA       127      XRAY        1.600    0.21    0.24
1W8KA       447      XRAY        1.800    0.22    0.27
3EBRA       159      XRAY        2.600    0.23    0.26
3CJLA        88      XRAY        2.200    0.20    0.22
1C8BA       371      XRAY        3.000    0.31    0.33
3BWUD       125      XRAY        1.760    0.17    0.21
2BNGA       149      XRAY        2.500    0.22    0.25
2OTAA        76      XRAY        2.200    0.23    0.26
1R7JA        95      XRAY        1.470    0.23    0.24
1N8JA       186      XRAY        2.170    0.19    0.23
1YTVM        84      XRAY        1.800    0.20    0.23
1J77A       209      XRAY        1.500    0.23    0.26
1GQEA       365      XRAY        1.810    0.22    0.25
2QH5A       308      XRAY        2.300    0.23    0.29
3BU7A       394      XRAY        2.800    0.21    0.24
2I00A       406      XRAY        2.300    0.22    0.27
1EUHA       475      XRAY        1.820    0.22    0.26
1E7LA       157      XRAY        1.320    0.14    0.19
2OXLA        64      XRAY        1.800    0.22    0.24
2QWUA       211      XRAY        1.650    0.18    0.22
1MDAH       368      XRAY        2.500    0.28    1.00
1LGHA        56      XRAY        2.400    0.21    0.23
2VGOC        44      XRAY        1.700    0.20    0.23
1P7TA       731      XRAY        1.950    0.20    0.29
2VLAA       285      XRAY        1.300    0.14    0.17
2AZNA       219      XRAY        2.700    0.23    0.25
1U0KA       288      XRAY        1.500    0.17    0.19
2J43A       219      XRAY        1.600    0.18    0.22
3DRAB       390      XRAY        1.800    0.19    0.23
2IF2A       204      XRAY        3.000    0.24    0.28
3FRMA       254      XRAY        2.320    0.20    0.26
2QYWA       102      XRAY        2.000    0.23    0.30
2VS7A       199      XRAY        2.050    0.19    0.23
1YUEA       427      XRAY        2.900    0.27    0.30
2VQEQ       105      XRAY        2.500    0.26    0.28
1EZ3A       127      XRAY        1.900    0.23    0.29
2QEBA       145      XRAY        2.000    0.19    0.24
1QR4A       186      XRAY        2.550    0.21    0.29
1PP0A       199      XRAY        1.420    0.23    0.26
1RA6A       461      XRAY        2.000    0.23    0.25
1H0HB       214      XRAY        1.800    0.17    0.20
1Z5YE       149      XRAY        1.940    0.23    0.27
1BF6A       291      XRAY        1.700    0.20    0.24
1CNT1       187      XRAY        2.400    0.20    0.25
2YXDA       183      XRAY        2.300    0.20    0.27
1U2CA       246      XRAY        2.300    0.21    0.26
2P1MA       160      XRAY        1.800    0.19    0.23
1N57A       291      XRAY        1.600    0.20    0.24
3B6HA       498      XRAY        1.620    0.21    0.23
2J4BA       138      XRAY        2.500    0.22    0.28
1OAOC       729      XRAY        1.900    0.15    0.18
2OPIA       212      XRAY        2.500    0.23    0.26
1YBIA       288      XRAY        1.500    0.17    0.19
2GBWB       174      XRAY        1.700    0.19    0.23
2DI4A       238      XRAY        2.790    0.25    0.30
2PSPA       106      XRAY        1.950    0.20    0.26
1EI7A       158      XRAY        2.450    0.20    0.23
1BAZA        53      XRAY        1.900    0.21    0.27
2F62A       161      XRAY        1.500    0.17    0.19
1D2ZA       108      XRAY        2.000    0.22    0.24
2ERFA       209      XRAY        1.450    0.19    0.22
1P9OA       313      XRAY        2.300    0.23    0.27
1Q52A       314      XRAY        1.800    0.20    0.22
1HZ6A        72      XRAY        1.700    0.19    0.22
2CW6A       298      XRAY        2.100    0.23    0.27
2BV5A       282      XRAY        1.800    0.17    0.20
1ARBA       268      XRAY        1.200    0.15    1.00
1DBHA       354      XRAY        2.300    0.23    0.27
1F5NA       592      XRAY        1.700    0.22    0.26
2G1UA       155      XRAY        1.500    0.15    0.17
3EFGA        78      XRAY        2.000    0.20    0.21
2ETDA       171      XRAY        2.280    0.22    0.27
1NQKA       381      XRAY        2.200    0.20    0.27
2P4ZA       284      XRAY        2.100    0.20    0.22
2R44A       331      XRAY        2.000    0.18    0.22
1U08A       386      XRAY        2.350    0.20    0.23
2A2FX       325      XRAY        2.500    0.24    0.28
2CVHA       220      XRAY        2.200    0.19    0.25
1WB4A       297      XRAY        1.400    0.11    0.13
2VSMB       140      XRAY        1.800    0.15    0.20
2C2JA       211      XRAY        2.050    0.18    0.26
1TWFJ        70      XRAY        2.300    0.26    0.29
3C12A       138      XRAY        2.510    0.26    0.27
2I88A       191      XRAY        2.500    0.18    0.28
2OQGA       114      XRAY        1.540    0.19    0.26
3C9QA       205      XRAY        1.500    0.16    0.18
1T71A       281      XRAY        2.100    0.22    0.25
2EP5A       350      XRAY        2.400    0.19    0.24
2FHXA       246      XRAY        1.900    0.20    0.25
3DVAA       369      XRAY        2.350    0.19    0.25
1BOLA       222      XRAY        2.000    0.18    1.00
2V6YA        83      XRAY        2.400    0.25    0.28
2ZQ0A       738      XRAY        1.600    0.17    0.19
1L7DA       384      XRAY        1.810    0.22    0.26
2QW5A       335      XRAY        1.780    0.18    0.22
2J014        71      XRAY        2.800    0.27    0.31
2W43A       201      XRAY        1.660    0.18    0.22
1VBWA        68      XRAY        0.930    0.11    0.14
2G6YA       217      XRAY        1.600    0.17    0.22
2ZBLA       421      XRAY        1.600    0.15    0.18
3CQXC        88      XRAY        2.300    0.22    0.26
2FBQA       235      XRAY        1.800    0.18    0.23
2HCFA       234      XRAY        1.800    0.19    0.25
3DGPB        71      XRAY        1.800    0.20    0.24
2J7TA       302      XRAY        2.000    0.20    0.23
2B0AA       186      XRAY        1.450    0.19    0.22
2CIOB       121      XRAY        1.500    0.18    0.23
2ID6A       202      XRAY        1.750    0.21    0.25
2V79A       135      XRAY        2.000    0.18    0.21
1OJ4A       283      XRAY        2.010    0.17    0.20
2Q4NA       166      XRAY        1.320    0.15    0.20
2JA4A       101      XRAY        2.210    0.20    0.25
3BEMA       218      XRAY        1.650    0.15    0.17
2V5HA       321      XRAY        2.750    0.20    0.24
3FKEA       129      XRAY        1.400    0.20    0.24
2HIMA       358      XRAY        1.820    0.21    0.23
1SQ9A       397      XRAY        1.900    0.19    0.25
2IA2A       265      XRAY        2.100    0.19    0.22
2PYQA       114      XRAY        1.500    0.18    0.20
1G3KA       174      XRAY        1.900    0.20    0.23
2P08A       115      XRAY        2.000    0.24    0.28
2Z5KA       890      XRAY        2.600    0.22    0.27
1UFAA       520      XRAY        2.200    0.19    0.24
1CHMA       401      XRAY        1.900    0.18    1.00
2QDYA       207      XRAY        1.300    0.13    0.16
1R45A       204      XRAY        1.570    0.17    0.20
1GO3F       107      XRAY        1.750    0.22    0.24
1ZBPA       273      XRAY        2.400    0.24    0.29
1DQEA       137      XRAY        1.800    0.21    0.27
3BZ1y        46      XRAY        2.900    0.25    0.29
1MJ4A        82      XRAY        1.200    0.12    0.14
1E5RA       290      XRAY        2.300    0.23    0.28
1KMOA       774      XRAY        2.000    0.21    0.24
1GK9B       557      XRAY        1.300    0.15    0.17
2EB4A       267      XRAY        1.600    0.21    0.23
1D2VC       466      XRAY        1.750    0.24    0.30
3FCGA        90      XRAY        2.850    0.27    0.29
2VWRA        95      XRAY        1.300    0.14    0.18
3CM3A       176      XRAY        1.320    0.17    0.18
2GZQA       200      XRAY        1.300    0.16    0.18
2QYBA       181      XRAY        2.400    0.21    0.23
3CXPA       184      XRAY        2.010    0.20    0.23
1BVYF       191      XRAY        2.030    0.19    0.28
2H9DA       101      XRAY        1.950    0.21    0.25
1XODA       118      XRAY        1.150    0.15    0.18
1CCWB       483      XRAY        1.600    0.14    0.17
1Z2LA       423      XRAY        2.250    0.23    0.27
2QTZA       539      XRAY        1.900    0.18    0.21
1YIZA       429      XRAY        1.550    0.25    0.28
2V8HA       474      XRAY        2.000    0.18    0.21
1JNIA       123      XRAY        1.250    0.16    0.21
3B7FA       394      XRAY        2.200    0.17    0.22
2UUIA       156      XRAY        2.000    0.20    0.24
2FFGA        87      XRAY        2.310    0.24    0.26
1I8OA       114      XRAY        1.150    0.14    0.16
3DAAA       277      XRAY        1.900    0.20    0.24
2D1LA       253      XRAY        1.850    0.19    0.23
1GSOA       431      XRAY        1.600    0.21    0.25
2WADA       680      XRAY        2.180    0.21    0.26
1PZLA       237      XRAY        2.100    0.23    0.27
2PV4A       145      XRAY        1.950    0.21    0.25
2H0RA       216      XRAY        2.900    0.19    0.22
2W4RA       142      XRAY        2.600    0.22    0.27
3BPOC       314      XRAY        3.000    0.26    0.31
1Z3EA       132      XRAY        1.500    0.20    0.22
1TUOA       464      XRAY        1.700    0.22    0.25
1LTZA       297      XRAY        1.400    0.16    0.22
2A4VA       159      XRAY        1.800    0.17    0.21
2OYZA        94      XRAY        1.710    0.20    0.24
1F7LA       121      XRAY        1.500    0.19    0.20
2IMGA       151      XRAY        1.930    0.20    0.23
1KYHA       276      XRAY        1.600    0.23    0.23
1BOUA       139      XRAY        2.200    0.15    0.21
2A5HA       416      XRAY        2.100    0.19    0.23
2J01S       112      XRAY        2.800    0.27    0.31
2GK3A       256      XRAY        2.250    0.18    0.23
3EUHC       234      XRAY        2.900    0.23    0.27
3CX5B       352      XRAY        1.900    0.24    0.26
2AHUA       531      XRAY        1.900    0.19    0.22
2VKJA       106      XRAY        1.650    0.20    0.23
2Z5WA       136      XRAY        1.350    0.17    0.19
2R3ZA        68      XRAY        2.500    0.28    0.31
1RYPF       233      XRAY        1.900    0.29    0.33
2JBVA       546      XRAY        1.860    0.17    0.21
2EX2A       458      XRAY        1.550    0.21    0.24
1SQHA       312      XRAY        2.000    0.22    0.26
1VBKA       307      XRAY        1.900    0.20    0.22
3BFPA       194      XRAY        1.750    0.20    0.23
3F8TA       506      XRAY        1.900    0.21    0.25
1FOBA       334      XRAY        1.800    0.21    0.25
2VOFA       157      XRAY        1.800    0.18    0.21
1A7TA       232      XRAY        1.850    0.15    1.00
2P61A       162      XRAY        2.700    0.26    0.29
2AYHA       214      XRAY        1.600    0.14    1.00
1VLJA       407      XRAY        1.780    0.14    0.19
2FA8A       105      XRAY        1.900    0.20    0.25
1TJCA       108      XRAY        2.300    0.23    0.26
1NKDA        65      XRAY        1.090    0.10    0.13
1B35D        57      XRAY        2.400    0.23    0.24
2VCHA       480      XRAY        1.450    0.18    0.20
1S0PA       176      XRAY        1.400    0.27    0.21
1K55C       247      XRAY        1.390    0.15    0.18
1JR2A       286      XRAY        1.840    0.20    0.25
3CNUA       116      XRAY        1.900    0.18    0.22
1KLXA       138      XRAY        1.950    0.19    0.24
2BF6A       449      XRAY        0.970    0.11    0.13
2EDMA       161      XRAY        2.200    0.28    0.28
1WQGA       185      XRAY        2.150    0.20    0.24
2Q3WA       111      XRAY        1.480    0.14    0.18
2DSTA       131      XRAY        2.000    0.20    0.24
2VQED       209      XRAY        2.500    0.26    0.28
1RM6A       769      XRAY        1.600    0.15    0.17
1BW0A       416      XRAY        2.500    0.16    0.21
1IU4A       331      XRAY        2.400    0.20    0.27
1O4WA       147      XRAY        1.900    0.19    0.23
2BOLA       314      XRAY        2.500    0.21    0.26
3CNGA       189      XRAY        2.000    0.18    0.23
1TY9A       222      XRAY        1.800    0.20    0.25
1NKVA       256      XRAY        2.900    0.22    0.29
1S96A       219      XRAY        2.000    0.20    0.25
2RKUA       294      XRAY        1.950    0.19    0.24
3BS3A        76      XRAY        1.650    0.18    0.22
1Q32A       544      XRAY        2.030    0.21    0.24
3BJDA       332      XRAY        1.850    0.16    0.20
1Y9LA       115      XRAY        1.500    0.22    0.25
1AOPA       497      XRAY        1.600    0.18    0.22
1VJGA       218      XRAY        2.010    0.17    0.22
2VL7A       540      XRAY        2.250    0.23    0.28
1GXUA        91      XRAY        1.270    0.13    0.16
2HR0A       645      XRAY        2.260    0.18    0.19
2PLGA       163      XRAY        2.600    0.22    0.24
2R8BA       251      XRAY        2.560    0.20    0.25
1JL0A       334      XRAY        1.500    0.22    0.24
1LR5A       163      XRAY        1.900    0.20    0.24
2BFDA       400      XRAY        1.390    0.15    0.17
2A3VA       320      XRAY        2.800    0.23    0.26
1OAIA        59      XRAY        1.000    0.15    0.16
1XNFA       275      XRAY        1.980    0.17    0.21
3BZ1Z        62      XRAY        2.900    0.25    0.29
2CQZA       177      XRAY        2.600    0.20    0.23
1EYHA       144      XRAY        1.560    0.21    0.23
2GLZA       153      XRAY        1.450    0.17    0.20
1ELWA       118      XRAY        1.600    0.18    0.21
2JCQA       154      XRAY        1.250    0.13    0.16
2V8QB        87      XRAY        2.100    0.21    0.24
1WYWA       230      XRAY        2.100    0.20    0.24
2QFCA       293      XRAY        2.600    0.23    0.30
1H5BB       113      XRAY        1.850    0.22    0.24
2O0TA       467      XRAY        2.330    0.19    0.24
1N7HA       381      XRAY        1.800    0.18    0.20
2BDEA       470      XRAY        2.900    0.22    0.27
2BC4A       211      XRAY        2.270    0.26    0.27
3BWWA       307      XRAY        2.200    0.20    0.26
1Y07A       128      XRAY        1.550    0.19    0.23
1P3CA       215      XRAY        1.500    0.16    0.18
3EXVA       213      XRAY        1.450    0.19    0.23
1DCFA       136      XRAY        2.500    0.23    0.27
2VF7A       842      XRAY        2.300    0.22    0.29
2CLYA       214      XRAY        2.800    0.23    0.29
1N7ZA       334      XRAY        2.000    0.21    0.24
2O71A       115      XRAY        2.000    0.23    0.24
1ZGHA       260      XRAY        2.050    0.21    0.24
1W4SA       174      XRAY        1.550    0.20    0.23
1S98A       107      XRAY        2.300    0.21    0.25
2G40A       224      XRAY        1.700    0.18    0.22
2AXCA       264      XRAY        1.700    0.18    0.21
1OFUX       119      XRAY        2.100    0.22    0.26
2HDDA        61      XRAY        1.900    0.20    0.25
2DPFA       115      XRAY        1.500    0.22    0.25
2BBEA       108      XRAY        1.970    0.17    0.20
2Q46A       253      XRAY        1.800    0.21    0.27
1TC3C        51      XRAY        2.450    0.23    0.32
1OEYA        83      XRAY        2.000    0.21    0.25
1EJEA       192      XRAY        2.200    0.23    0.28
2YYHA       139      XRAY        1.800    0.21    0.25
2AEEA       211      XRAY        1.950    0.19    0.23
3CP0A        82      XRAY        1.650    0.17    0.22
3CFXA       296      XRAY        1.600    0.21    0.23
1VQOG       348      XRAY        2.200    0.21    0.25
1ECSA       126      XRAY        1.700    0.19    0.17
2FJ0A       551      XRAY        2.700    0.20    0.25
1E9RA       437      XRAY        2.400    0.21    0.25
1ZTCA       221      XRAY        2.100    0.16    0.18
1EG5A       384      XRAY        2.000    0.21    0.23
1UM0A       365      XRAY        1.950    0.21    0.24
2GZ4A       207      XRAY        1.500    0.15    0.18
3CECA       104      XRAY        1.600    0.17    0.20
2E8VA       340      XRAY        1.800    0.20    0.24
2ODLA       373      XRAY        1.920    0.18    0.22
2ZF8A       278      XRAY        2.850    0.29    0.31
2W69A       216      XRAY        2.050    0.22    0.27
2UXTA       451      XRAY        1.900    0.19    0.23
3DAQA       292      XRAY        1.450    0.13    0.16
1GQNA       252      XRAY        1.780    0.20    0.25
1EZGA        84      XRAY        1.400    0.16    0.20
2O9UX        97      XRAY        1.150    0.20    0.17
1WXCB       134      XRAY        1.200    0.18    0.21
2GE3A       170      XRAY        2.250    0.19    0.26
2VUGA       389      XRAY        2.900    0.23    0.27
2J1VA       151      XRAY        1.450    0.15    0.21
2IWNA        97      XRAY        1.350    0.15    0.17
2R85A       334      XRAY        1.700    0.17    0.19
1B0BA       142      XRAY        1.430    0.12    0.17
2VUVA       129      XRAY        1.300    0.14    0.16
2QM8A       337      XRAY        1.700    0.18    0.21
1EFVA       315      XRAY        2.100    0.17    0.22
1H72C       296      XRAY        1.800    0.18    0.21
2BHVA       246      XRAY        3.000    0.26    0.29
1WUWA        45      XRAY        1.900    0.17    0.21
1VE4A       206      XRAY        1.200    0.23    0.25
1R31A       428      XRAY        2.100    0.22    0.24
2PYTA       133      XRAY        1.900    0.17    0.22
3EYIA        72      XRAY        1.450    0.16    0.19
1WBEA       209      XRAY        1.360    0.19    0.22
1G4YB       101      XRAY        1.600    0.21    0.25
2V3MA       131      XRAY        2.740    0.26    0.29
1EYBA       471      XRAY        1.900    0.19    0.22
2HJGA       436      XRAY        2.500    0.22    0.27
1YF3A       259      XRAY        2.290    0.22    0.27
2ZQMA       117      XRAY        1.900    0.18    0.19
2OOAA        52      XRAY        1.560    0.21    0.24
3F47A       358      XRAY        1.750    0.17    0.20
3FI9A       343      XRAY        1.900    0.25    0.29
1F08A       148      XRAY        1.900    0.24    0.27
1YBHA       590      XRAY        2.500    0.20    0.22
1DGWY        93      XRAY        1.700    0.20    0.25
2ANEA       125      XRAY        2.030    0.21    0.27
2PMQA       377      XRAY        1.720    0.17    0.19
3BFQG       132      XRAY        1.340    0.13    0.18
2P1JA       186      XRAY        2.500    0.23    0.30
3C9PA       123      XRAY        1.960    0.17    0.21
2NYIA       195      XRAY        1.800    0.18    0.21
2EWFA       610      XRAY        1.840    0.20    0.24
1ZD0A       150      XRAY        1.700    0.20    0.25
2AWGA       118      XRAY        1.600    0.17    0.20
1OQJA        97      XRAY        1.550    0.23    0.21
3G1WA       305      XRAY        2.020    0.20    0.24
2APLA       157      XRAY        2.010    0.20    0.23
2GCLA       261      XRAY        2.210    0.21    0.26
3D34A       223      XRAY        1.800    0.19    0.21
2AIOA       269      XRAY        1.700    0.17    0.20
1S4IA       175      XRAY        1.800    0.22    0.26
3CG1A       296      XRAY        1.600    0.19    0.20
1DD9A       338      XRAY        1.600    0.23    0.28
2G7OA        70      XRAY        1.400    0.20    0.22
2VM9A       257      XRAY        1.750    0.15    0.18
1C4ZA       358      XRAY        2.600    0.26    0.29
2ISNA       364      XRAY        1.900    0.24    0.28
2BVFA       459      XRAY        1.920    0.17    0.21
2V25A       259      XRAY        1.490    0.17    0.18
2O1KA        52      XRAY        1.670    0.19    0.23
2FBIA       142      XRAY        2.100    0.23    0.28
1C9BA       207      XRAY        2.650    0.24    0.26
1IS3A       135      XRAY        1.450    0.20    0.23
1FX2A       235      XRAY        1.460    0.18    0.20
1TX4A       198      XRAY        1.650    0.17    0.21
2HF9A       226      XRAY        1.900    0.22    0.24
1EC7A       446      XRAY        1.900    0.19    1.00
1GWUA       309      XRAY        1.310    0.17    0.19
1WTHD       391      XRAY        2.800    0.22    0.28
1QTQA       553      XRAY        2.250    0.24    0.25
1GXYA       226      XRAY        1.710    0.19    0.22
2G82A       331      XRAY        1.650    0.16    0.17
2QA7A       114      XRAY        2.800    0.32    0.32
2W7YA       430      XRAY        2.350    0.22    0.26
1PL3A       186      XRAY        1.900    0.17    0.20
3BBZA        49      XRAY        2.100    0.19    0.24
2V6UA       104      XRAY        1.600    0.17    0.19
2VZFA       197      XRAY        2.500    0.20    0.24
2RI9A       475      XRAY        1.950    0.21    0.26
2Q3FA       181      XRAY        2.100    0.22    0.27
1WPBA       172      XRAY        2.000    0.21    0.23
2VSHA       236      XRAY        2.000    0.20    0.25
2P8QB        40      XRAY        2.350    0.23    0.25
1HF8A       289      XRAY        2.000    0.19    0.22
1A8LA       226      XRAY        1.900    0.19    0.22
3FXAA       201      XRAY        1.600    0.14    0.16
1ZROA       602      XRAY        2.250    0.22    0.23
3DDYA       186      XRAY        2.500    0.21    0.25
3BYIA       214      XRAY        2.250    0.19    0.24
3D3BA       141      XRAY        1.300    0.17    0.20
1Y0HA       102      XRAY        1.600    0.18    0.22
2OOCA       113      XRAY        1.520    0.17    0.20
3BEGB       115      XRAY        2.900    0.24    0.30
3BB0A       609      XRAY        1.500    0.17    0.19
2A15A       139      XRAY        1.680    0.18    0.21
1UUZA       137      XRAY        1.800    0.21    0.25
2HEWF       152      XRAY        1.450    0.17    0.19
1FYHB       229      XRAY        2.040    0.24    0.25
2YWKA        95      XRAY        1.540    0.19    0.21
2HAZA       105      XRAY        1.700    0.22    0.29
2I6XA       211      XRAY        2.400    0.21    0.28
3ELEA       398      XRAY        2.100    0.17    0.22
1V5VA       401      XRAY        1.500    0.20    0.21
2IYBE        65      XRAY        2.350    0.20    0.26
2JKBA       686      XRAY        1.540    0.16    0.19
2ZSGA       359      XRAY        1.650    0.19    0.21
3BYPA        94      XRAY        1.700    0.19    0.22
1IDPA       172      XRAY        1.450    0.20    0.23
2OBPA        96      XRAY        1.700    0.19    0.22
1JEYB       565      XRAY        2.500    0.22    0.28
1ATZA       189      XRAY        1.800    0.17    0.24
3CX5I        65      XRAY        1.900    0.24    0.26
3BNYA       320      XRAY        1.890    0.22    0.26
1QB2A       109      XRAY        2.100    0.24    0.32
2E12A       101      XRAY        1.700    0.27    0.28
3FN5A       187      XRAY        1.500    0.15    0.19
2QQ6A       410      XRAY        2.900    0.26    0.28
1RHSA       296      XRAY        1.360    0.17    0.23
2ABSA       383      XRAY        1.100    0.14    0.17
1T2BA       397      XRAY        1.700    0.53    0.26
1NLNA       204      XRAY        1.600    0.14    0.18
3DCFA       218      XRAY        2.500    0.24    0.28
3ELFA       349      XRAY        1.310    0.16    0.17
1NWWA       149      XRAY        1.200    0.15    0.17
2VQEM       126      XRAY        2.500    0.26    0.28
1WRUA       379      XRAY        2.100    0.22    0.25
1T77A       414      XRAY        2.400    0.22    0.26
2BSXA       253      XRAY        2.000    0.27    0.34
1CV8A       174      XRAY        1.750    0.18    0.24
3C4AA       381      XRAY        2.300    0.20    0.26
3EBBA       304      XRAY        1.900    0.19    0.25
1WWHA       119      XRAY        2.700    0.21    0.23
2O3JA       481      XRAY        1.880    0.21    0.26
1W6SA       599      XRAY        1.200    0.15    0.18
2R2AA       199      XRAY        1.820    0.18    0.21
1S99A       200      XRAY        1.650    0.17    0.22
3FNDA       312      XRAY        1.900    0.20    0.23
7A3HA       303      XRAY        0.950    0.11    0.13
2GT1A       326      XRAY        1.900    0.21    0.24
1REPC       251      XRAY        2.600    0.21    0.27
2ESBA       188      XRAY        2.000    0.16    0.19
1OOYA       481      XRAY        1.700    0.17    0.19
3BSUA        53      XRAY        2.100    0.22    0.29
1XIZA       159      XRAY        2.000    0.21    0.28
2HO3B       325      XRAY        2.000    0.17    0.20
1Q4GA       553      XRAY        2.000    0.22    0.23
1F46A       140      XRAY        1.500    0.20    0.22
2E8BA       201      XRAY        1.610    0.24    0.26
2QLVA       171      XRAY        2.600    0.24    0.30
1IFCA       132      XRAY        1.190    0.17    1.00
3G1JA        93      XRAY        1.700    0.19    0.22
2Q4HA       351      XRAY        1.830    0.15    0.22
1A3CA       181      XRAY        1.600    0.19    0.23
2DCLA       127      XRAY        2.280    0.24    0.29
3BJQA       316      XRAY        2.050    0.19    0.23
3B84A       119      XRAY        1.740    0.19    0.22
1CJXA       357      XRAY        2.400    0.22    0.28
2ZOUA       149      XRAY        1.450    0.20    0.22
2GPJA       252      XRAY        2.200    0.18    0.23
2W7TA       273      XRAY        2.100    0.20    0.26
1Q8FA       313      XRAY        1.700    0.15    0.17
1TXKA       498      XRAY        2.500    0.19    0.23
2J016        54      XRAY        2.800    0.27    0.31
2Q1ZA       184      XRAY        2.400    0.29    0.33
3EYRA       178      XRAY        2.010    0.25    0.27
1PWHA       327      XRAY        2.600    0.26    0.26
3C7BA       417      XRAY        2.000    0.19    0.22
1H8PA       109      XRAY        1.820    0.21    0.23
1Y56A       493      XRAY        2.860    0.18    0.23
3DHIE       103      XRAY        1.680    0.17    0.20
1IHUA       589      XRAY        2.150    0.21    0.26
3DORA       583      XRAY        2.200    0.23    0.26
1SR8A       298      XRAY        1.900    0.21    0.26
1X3XA        82      XRAY        1.800    0.19    0.24
2R5SA       176      XRAY        2.140    0.23    0.28
2DVKA       188      XRAY        1.800    0.23    0.25
1JBOA       162      XRAY        1.450    0.15    0.19
2H4OA        76      XRAY        2.800    0.26    0.30
1L2WI        69      XRAY        2.000    0.25    0.28
2B8IA        77      XRAY        1.800    0.20    0.23
2GBOA       104      XRAY        2.200    0.20    0.24
2AGKA       260      XRAY        1.300    0.19    0.22
2UXYA       341      XRAY        1.250    0.11    0.14
2VGLA       621      XRAY        2.600    0.27    0.34
1PEAA       385      XRAY        2.100    0.21    0.28
3B5EA       223      XRAY        1.750    0.17    0.19
3F6YA       262      XRAY        1.450    0.15    0.18
2OV8A       288      XRAY        2.580    0.25    0.28
2YXMA       100      XRAY        1.510    0.20    0.21
2QUPA       145      XRAY        2.000    0.21    0.23
2P63A        56      XRAY        2.670    0.22    0.28
2Q5WD        77      XRAY        2.000    0.15    0.19
1Y43B       173      XRAY        1.400    0.20    0.23
1T1VA        93      XRAY        1.600    0.20    0.24
1TJLA       151      XRAY        2.000    0.23    0.27
2QI9A       326      XRAY        2.600    0.26    0.28
1IZMA       184      XRAY        1.950    0.19    0.26
1U7KA       131      XRAY        1.850    0.21    0.24
1N4QB       377      XRAY        2.400    0.21    0.23
2J7AC       159      XRAY        2.300    0.20    0.24
1IUAA        83      XRAY        0.800    0.10    0.11
2YZVA       303      XRAY        1.600    0.19    0.22
1M6IA       493      XRAY        1.800    0.23    0.24
1AVQA       228      XRAY        2.400    0.20    1.00
2W02A       620      XRAY        2.200    0.22    0.28
3FCNA       164      XRAY        1.450    0.16    0.18
3EABG        50      XRAY        2.500    0.23    0.27
2BP3A        97      XRAY        2.320    0.22    0.26
3DH0A       219      XRAY        2.720    0.23    0.30
2INPC       328      XRAY        2.300    0.20    0.24
1ON3A       523      XRAY        1.900    0.17    0.21
1PCAA       403      XRAY        2.000    0.17    1.00
2I33A       258      XRAY        1.570    0.17    0.21
2HR3A       147      XRAY        2.400    0.21    0.28
1XTOA       311      XRAY        2.800    0.23    0.28
2RGQA       144      XRAY        1.800    0.16    0.20
1U3EM       174      XRAY        2.920    0.22    0.25
2CMUA       342      XRAY        2.500    0.19    0.24
1MSPA       126      XRAY        2.500    0.20    0.29
2O0YA       260      XRAY        2.000    0.18    0.23
1LSHA      1056      XRAY        1.900    0.19    0.26
2QLZA       232      XRAY        2.500    0.23    0.27
2CCQA        99      XRAY        1.600    0.19    0.21
1O91A       178      XRAY        1.900    0.18    0.21
1OI0A       124      XRAY        1.500    0.21    0.24
1BVOA       175      XRAY        2.700    0.22    0.29
2R5UA       200      XRAY        1.900    0.23    0.28
1T15A       214      XRAY        1.850    0.21    0.22
3EGLA       277      XRAY        2.410    0.18    0.22
2QFAC        47      XRAY        1.400    0.19    0.20
1GTDA        85      XRAY        2.560    0.23    0.28
2BWBA        46      XRAY        2.300    0.25    0.31
1S2XA       206      XRAY        1.900    0.24    0.26
3DV9A       247      XRAY        1.720    0.17    0.21
3EMIA       116      XRAY        1.800    0.16    0.20
2FE8A       315      XRAY        1.850    0.20    0.23
2PIGA       334      XRAY        2.380    0.22    0.27
2OSEA       234      XRAY        2.040    0.22    0.26
2AMLA       373      XRAY        1.500    0.14    0.17
2ESSA       248      XRAY        1.900    0.17    0.21
1MOQA       368      XRAY        1.570    0.18    1.00
1J0AA       325      XRAY        2.500    0.20    0.27
2HFGR        51      XRAY        2.610    0.20    0.25
2FUEA       262      XRAY        1.750    0.20    0.24
1N08A       163      XRAY        1.600    0.22    0.25
1H7CA       108      XRAY        1.800    0.21    0.26
2QX5A       661      XRAY        2.500    0.23    0.28
1UB3A       220      XRAY        1.400    0.20    0.21
2F68X       313      XRAY        1.950    0.29    0.25
3F7WA       288      XRAY        1.850    0.17    0.20
1SCZA       233      XRAY        2.200    0.21    0.23
2JEPA       395      XRAY        1.400    0.12    0.14
2IGSA       219      XRAY        2.170    0.19    0.25
2Q0DA       353      XRAY        2.000    0.22    0.25
1N7SD        66      XRAY        1.450    0.20    0.22
3CEBA       194      XRAY        2.400    0.19    0.23
1OZNA       285      XRAY        1.520    0.17    0.20
1IWLA       182      XRAY        1.650    0.22    0.25
1O5HA       214      XRAY        2.800    0.20    0.28
2PVQA       201      XRAY        1.800    0.20    0.25
3E7DA       212      XRAY        1.800    0.23    0.26
2O95A       187      XRAY        1.950    0.20    0.24
3CU5A       141      XRAY        2.600    0.19    0.30
2ZC0A       407      XRAY        2.300    0.24    0.26
2VOUA       397      XRAY        2.600    0.19    0.22
3CMNA       372      XRAY        2.250    0.25    0.29
1O66A       275      XRAY        1.750    0.23    0.25
1XE1A       116      XRAY        2.000    0.22    0.24
1S3SG       127      XRAY        2.900    0.25    0.29
2FT0A       235      XRAY        1.660    0.20    0.22
1V05A        96      XRAY        1.430    0.19    0.20
1C7NA       399      XRAY        1.900    0.23    0.25
1VD6A       224      XRAY        1.300    0.22    0.23
1AZOA       232      XRAY        1.700    0.20    0.26
2HBOA       158      XRAY        1.850    0.21    0.24
3CHHA       336      XRAY        2.000    0.20    0.25
1F3UA       118      XRAY        1.700    0.23    0.26
1LFWA       470      XRAY        1.800    0.17    1.00
2RA6A       166      XRAY        1.500    0.23    0.24
2Q0SA       216      XRAY        1.500    0.14    0.16
1ET9A       204      XRAY        1.900    0.20    0.22
1YZ7A       188      XRAY        2.260    0.24    0.28
3E4RA       324      XRAY        2.010    0.14    0.22
2INPL        89      XRAY        2.300    0.20    0.24
1S1DA       331      XRAY        1.600    0.17    0.19
2QT6A       498      XRAY        1.500    0.15    0.18
1UJWB       135      XRAY        2.750    0.25    0.29
1C8NA       276      XRAY        2.250    0.25    0.27
1BXYA        60      XRAY        1.900    0.20    0.25
2Q7WA       396      XRAY        1.400    0.16    0.19
1FM0D        81      XRAY        1.450    0.15    0.18
3E9VA       120      XRAY        1.700    0.21    0.25
2RFFA       111      XRAY        1.400    0.15    0.19
2NRKA       173      XRAY        1.650    0.18    0.21
3FBXA       559      XRAY        2.400    0.16    0.20
1T90A       486      XRAY        2.500    0.21    0.25
1RMDA       116      XRAY        2.100    0.21    0.26
1D7PM       159      XRAY        1.500    0.21    0.21
1LJ2A       110      XRAY        2.380    0.22    0.27
1G41A       444      XRAY        2.300    0.26    0.28
2Q8OA       136      XRAY        1.750    0.18    0.22
3G87A       394      XRAY        2.300    0.21    0.25
2W1RA       123      XRAY        1.500    0.22    0.24
1M6SA       347      XRAY        1.800    0.20    0.21
2QTKA       390      XRAY        2.800    0.23    0.29
2JE0A       149      XRAY        2.400    0.22    0.27
1GMXA       108      XRAY        1.100    0.13    0.15
1D7OA       297      XRAY        1.900    0.16    0.23
2OFKA       183      XRAY        1.500    0.16    0.20
2DP9A       124      XRAY        1.900    0.23    0.25
1YGAA       342      XRAY        2.000    0.23    0.23
2NPNA       251      XRAY        1.600    0.17    0.20
3F3KA       265      XRAY        1.750    0.14    0.17
2PBTA       134      XRAY        1.800    0.20    0.23
1NWZA       125      XRAY        0.820    0.12    0.14
1HLVA       131      XRAY        2.500    0.22    0.26
2RDQA       288      XRAY        1.310    0.18    0.20
1U14A       172      XRAY        1.680    0.18    0.21
1PEQA       714      XRAY        2.800    0.22    0.25
1NRJB       218      XRAY        1.700    0.20    0.23
2I6TA       303      XRAY        2.100    0.18    0.23
3FRWA       107      XRAY        2.050    0.18    0.22
1LBVA       252      XRAY        1.800    0.21    0.27
1G8EA       116      XRAY        1.800    0.22    0.30
2GUZB        65      XRAY        2.000    0.21    0.25
3CL5A       377      XRAY        1.800    0.17    0.19
2Q5IA       691      XRAY        2.800    0.21    0.25
2E3HA        90      XRAY        1.450    0.19    0.21
2OV9A       216      XRAY        1.900    0.20    0.24
2V9YA       334      XRAY        2.100    0.19    0.24
1KNXA       312      XRAY        2.500    0.22    0.28
1M5Q1       130      XRAY        2.000    0.19    0.24
1VZMA        45      XRAY        1.400    0.19    0.23
1FSUA       492      XRAY        2.500    0.19    0.24
2ARHA       203      XRAY        2.460    0.23    0.29
1W78A       422      XRAY        1.820    0.17    0.20
1UT7A       171      XRAY        1.900    0.21    0.24
3G0FA       336      XRAY        2.600    0.21    0.26
3DCZA       207      XRAY        1.650    0.18    0.20
1V0DA       329      XRAY        2.600    0.22    0.25
1KZQA       289      XRAY        1.700    0.20    0.23
1HRUA       188      XRAY        2.000    0.20    0.21
1S3ZA       165      XRAY        2.000    0.17    0.21
2NX4A       194      XRAY        1.700    0.19    0.22
2GIYA       191      XRAY        1.780    0.20    0.22
2D4GA       171      XRAY        2.300    0.25    0.26
2H1EA       177      XRAY        2.200    0.19    0.25
2PYBA       151      XRAY        2.600    0.24    0.28
1QWGA       251      XRAY        1.600    0.17    0.19
2R5FA       264      XRAY        2.100    0.20    0.25
1M3QA       317      XRAY        1.900    0.23    0.27
1V9FA       325      XRAY        1.700    0.20    0.22
2V6XB        54      XRAY        1.980    0.20    0.23
2REMA       193      XRAY        1.900    0.20    0.22
1VIMA       200      XRAY        1.360    0.17    0.20
1THQA       170      XRAY        1.900    0.22    0.26
1ZJAA       557      XRAY        1.600    0.18    0.22
3FB9A        90      XRAY        1.800    0.19    0.23
2Z62A       276      XRAY        1.700    0.19    0.21
1GUDA       288      XRAY        1.710    0.17    0.21
2VQ8A       139      XRAY        1.350    0.18    0.22
1G4MA       393      XRAY        1.900    0.25    0.27
2P8IA       117      XRAY        1.400    0.14    0.17
2GHVC       203      XRAY        2.200    0.18    0.21
2F1KA       279      XRAY        1.550    0.19    0.22
1R0VA       305      XRAY        2.000    0.18    0.24
2G3BA       208      XRAY        2.000    0.19    0.24
2GWMA       200      XRAY        1.500    0.16    0.20
1EW0A       130      XRAY        1.400    0.20    0.27
2IV2X       715      XRAY        2.270    0.18    0.23
1I4MA       108      XRAY        2.000    0.23    0.25
2QL2B        60      XRAY        2.500    0.25    0.29
1KP6A        79      XRAY        1.800    0.16    0.21
2V7FA       150      XRAY        1.150    0.14    0.15
1G8QA        90      XRAY        1.600    0.19    0.24
3FRXA       319      XRAY        2.130    0.20    0.24
3CFUA       159      XRAY        2.400    0.23    0.25
1SHSA       147      XRAY        2.900    0.22    0.25
2EV1A       222      XRAY        1.600    0.19    0.22
1QQEA       292      XRAY        2.900    0.26    0.28
2V4IA       173      XRAY        2.200    0.22    0.25
1UWKA       557      XRAY        1.190    0.14    0.18
2HUEC        84      XRAY        1.700    0.21    0.24
3D1GA       366      XRAY        1.640    0.26    0.30
2DE6A       392      XRAY        1.800    0.19    0.21
2Q9RA       200      XRAY        1.910    0.17    0.21
3BJNA       165      XRAY        1.650    0.18    0.20
1RZ3A       201      XRAY        1.900    0.20    0.24
2UVJA       408      XRAY        1.800    0.19    0.22
1ND4A       264      XRAY        2.100    0.21    0.24
1EEJA       216      XRAY        1.900    0.21    0.25
1ZMAA       118      XRAY        1.250    0.13    0.17
1OIHA       301      XRAY        1.890    0.17    0.19
2UYOA       310      XRAY        1.700    0.21    0.23
1AF7A       274      XRAY        2.000    0.20    0.28
1UR1A       378      XRAY        1.430    0.15    0.19
1MUGA       168      XRAY        1.800    0.20    0.25
2C9WA       169      XRAY        1.900    0.19    0.23
2J8MA       172      XRAY        1.440    0.20    0.21
2HDWA       367      XRAY        2.000    0.20    0.23
1NH2B        53      XRAY        1.900    0.20    0.23
2P0WA       324      XRAY        1.900    0.18    0.23
1XDPA       687      XRAY        2.500    0.34    0.27
1JB0E        75      XRAY        2.500    0.20    0.22
1YKWA       435      XRAY        2.000    0.20    0.24
1CZPA        98      XRAY        1.170    0.14    0.18
2DJ5A       133      XRAY        2.550    0.21    0.27
2IA1A       178      XRAY        1.590    0.17    0.19
2EHBD       143      XRAY        2.100    0.22    0.26
2QT1A       207      XRAY        1.320    0.24    0.26
2NLRA       234      XRAY        1.200    0.11    0.14
1IARB       207      XRAY        2.300    0.22    0.29
1GU4A        78      XRAY        1.800    0.23    0.27
2QP8A       395      XRAY        1.500    0.19    0.21
2AZEA       155      XRAY        2.550    0.22    0.26
1KR4A       125      XRAY        1.400    0.22    0.24
1I78A       297      XRAY        2.600    0.24    0.28
3HTSB       102      XRAY        1.750    0.21    0.24
1LPBA        95      XRAY        2.460    0.18    0.28
3CWVA       369      XRAY        1.950    0.21    0.25
1USRA       454      XRAY        2.000    0.19    0.23
1MZ9A        45      XRAY        1.700    0.23    0.25
3BEIA        44      XRAY        1.550    0.19    0.21
2PVUA       272      XRAY        1.790    0.18    0.22
2CG4A       152      XRAY        2.400    0.23    0.29
1RYQA        69      XRAY        1.380    0.19    0.20
2AQ5A       402      XRAY        1.750    0.16    0.19
1X8QA       184      XRAY        0.850    0.10    0.13
1SW6A       327      XRAY        2.100    0.22    0.25
1PIWA       360      XRAY        3.000    0.27    0.27
3BZ1B       510      XRAY        2.900    0.25    0.29
2B0VA       153      XRAY        1.550    0.17    0.21
2DJFB       164      XRAY        2.000    0.16    0.20
1XEDA       117      XRAY        1.900    0.18    0.24
1FJHA       257      XRAY        1.680    0.20    0.23
1VHXA       150      XRAY        1.960    0.24    0.31
2H6FA       382      XRAY        1.500    0.19    0.20
1B3UA       588      XRAY        2.300    0.21    0.27
2AWIA       317      XRAY        2.250    0.22    0.27
1GV9A       260      XRAY        1.460    0.19    0.21
1NF3C       128      XRAY        2.100    0.22    0.27
2HX0A       154      XRAY        1.550    0.20    0.21
1JB0D       138      XRAY        2.500    0.20    0.22
3D2UA       281      XRAY        2.210    0.24    0.26
1LKDA       297      XRAY        1.700    0.20    0.22
3G7SA       549      XRAY        2.150    0.24    0.26
1JNRB       150      XRAY        1.600    0.18    0.20
1XDIA       499      XRAY        2.810    0.19    0.28
1VMBA       140      XRAY        1.700    0.18    0.24
2Z51A       154      XRAY        1.350    0.14    0.17
3E1EA       141      XRAY        2.000    0.22    0.25
1T61A       229      XRAY        1.500    0.20    0.20
2ZOPA       114      XRAY        2.100    0.24    0.25
1X2IA        75      XRAY        1.450    0.22    0.24
2PI2A       270      XRAY        2.000    0.23    0.26
2DF7A       458      XRAY        2.600    0.17    0.21
3CEDA        98      XRAY        2.150    0.19    0.21
2B4LA       268      XRAY        2.000    0.20    0.26
2J4JA       226      XRAY        2.100    0.22    0.24
1B7YB       785      XRAY        2.500    0.23    0.27
3F6QB        72      XRAY        1.600    0.16    0.20
3FKDA       350      XRAY        2.500    0.25    0.28
2ISBA       192      XRAY        1.660    0.17    0.20
2H01A       192      XRAY        2.300    0.26    0.29
1A62A       130      XRAY        1.550    0.22    0.25
2I09A       403      XRAY        2.000    0.25    0.28
2E6FA       314      XRAY        1.260    0.17    0.18
1I8NA       126      XRAY        2.200    0.22    0.24
1UC8A       280      XRAY        2.000    0.24    0.27
2YVSA       219      XRAY        2.000    0.21    0.25
1MD6A       154      XRAY        1.600    0.20    0.21
2Z2QA       362      XRAY        2.700    0.26    0.26
3D9XA       163      XRAY        1.130    0.16    0.18
3BLNA       143      XRAY        1.310    0.14    0.17
1XUVA       178      XRAY        2.100    0.23    0.26
2R7GA       347      XRAY        1.670    0.20    0.22
2CH9A       131      XRAY        2.100    0.22    0.24
3BIDA        64      XRAY        2.700    0.24    0.29
2Z26A       347      XRAY        1.290    0.13    0.15
2H56A       233      XRAY        2.550    0.20    0.25
2Z30B        65      XRAY        1.650    0.15    0.18
3FDSC       249      XRAY        2.050    0.19    0.24
2POSA        94      XRAY        1.600    0.15    0.19
1NG2A       193      XRAY        1.700    0.21    0.23
2BNMA       198      XRAY        1.700    0.19    0.23
3DXEA       140      XRAY        2.000    0.21    0.24
2VFRA       422      XRAY        1.100    0.14    0.17
1RO2A       216      XRAY        1.600    0.25    0.27
3BY6A       126      XRAY        2.200    0.24    0.28
2OAJA       902      XRAY        2.400    0.21    0.26
1F3VA       179      XRAY        2.000    0.23    0.26
1OR7C        90      XRAY        2.000    0.20    0.23
1ZUD2        66      XRAY        1.980    0.17    0.23
2PZMA       330      XRAY        2.000    0.17    0.22
2R4GA       267      XRAY        1.710    0.20    0.24
3BPVA       138      XRAY        1.400    0.24    0.26
1X8BA       289      XRAY        1.810    0.22    0.24
2ZI0A        75      XRAY        2.820    0.22    0.28
2P9MA       138      XRAY        2.590    0.23    0.29
2C36A       285      XRAY        2.110    0.20    0.25
2QV0A       143      XRAY        2.400    0.22    0.28
2VQCA       118      XRAY        2.300    0.17    0.20
1RLMA       271      XRAY        1.900    0.23    0.25
2O0QA       115      XRAY        1.800    0.22    0.25
2FWRA       472      XRAY        2.600    0.22    0.30
1VJ0A       380      XRAY        2.000    0.15    0.19
3DR5A       221      XRAY        2.250    0.21    0.23
1QOPA       268      XRAY        1.400    0.15    0.18
1JKXA       212      XRAY        1.600    0.22    0.24
2DSKA       311      XRAY        1.500    0.17    0.18
1SJ8A       308      XRAY        2.600    0.26    0.30
1NMOA       247      XRAY        2.200    0.21    0.26
2QHLA       111      XRAY        1.560    0.20    0.23
3BWYA       214      XRAY        1.300    0.13    0.17
2R2NA       425      XRAY        1.950    0.20    0.22
2CA9A       148      XRAY        2.050    0.20    0.25
2IN3A       216      XRAY        1.850    0.19    0.23
2H1YA       321      XRAY        2.500    0.22    0.26
2QZCA       214      XRAY        1.500    0.17    0.18
2AIBA        98      XRAY        1.100    0.12    0.15
2QV2A       342      XRAY        2.400    0.25    0.29
2PZHA       135      XRAY        1.700    0.21    0.25
3FF5A        54      XRAY        1.800    0.18    0.21
1GSKA       513      XRAY        1.700    0.18    0.20
2IDGA       175      XRAY        2.690    0.25    0.30
1J6RA       214      XRAY        2.300    0.25    0.29
2Z73A       448      XRAY        2.500    0.19    0.21
2RFPA       171      XRAY        1.740    0.18    0.23
1GT0D        80      XRAY        2.600    0.23    0.28
1X1IA       752      XRAY        1.800    0.18    0.20
2GK9A       392      XRAY        2.800    0.26    0.30
1YGYA       529      XRAY        2.300    0.21    0.25
2A9UA       144      XRAY        2.100    0.21    0.26
1RFEA       162      XRAY        2.000    0.21    0.28
1QREA       247      XRAY        1.460    0.19    0.21
2OSZA        93      XRAY        2.850    0.25    0.29
3C3JA       384      XRAY        1.800    0.14    0.18
2ZDSA       340      XRAY        2.300    0.17    0.21
1V9TA       166      XRAY        1.700    0.18    0.22
3CX3A       284      XRAY        2.400    0.23    0.29
2NSAA       170      XRAY        1.700    0.23    0.25
1YQTA       538      XRAY        1.900    0.20    0.23
2RHSB       800      XRAY        2.200    0.20    0.27
1PVMA       184      XRAY        1.500    0.19    0.23
3G1ZA       326      XRAY        1.950    0.18    0.24
1K5DB       201      XRAY        2.700    0.24    0.27
2DBYA       368      XRAY        1.760    0.19    0.22
1IOOA       196      XRAY        1.550    0.18    0.21
1XMKA        79      XRAY        0.970    0.14    0.18
3D3KA       259      XRAY        2.200    0.23    0.26
1WU7A       434      XRAY        2.400    0.21    0.26
1NUYA       337      XRAY        1.300    0.16    0.21
2H00A       254      XRAY        2.000    0.22    0.27
2OU1A        77      XRAY        2.000    0.19    0.22
1GVEA       327      XRAY        1.380    0.16    0.18
1BIXA       287      XRAY        2.200    0.18    0.27
1Z2IA       358      XRAY        2.200    0.25    0.27
3CN5A       304      XRAY        2.050    0.16    0.18
1XE7A       203      XRAY        1.750    0.22    0.24
3DLAA       680      XRAY        2.350    0.19    0.25
1VJNA       220      XRAY        2.000    0.18    0.22
1AT0A       145      XRAY        1.900    0.22    0.28
2HYTA       197      XRAY        1.640    0.17    0.20
1TH0A       226      XRAY        2.200    0.21    0.25
1CEXA       214      XRAY        1.000    0.09    0.12
3E7LA        63      XRAY        2.250    0.21    0.24
1SKNP        92      XRAY        2.500    0.24    0.34
1ZSOA       164      XRAY        2.170    0.19    0.23
1PGL1       185      XRAY        2.800    0.20    1.00
2FU2A       102      XRAY        2.150    0.16    0.25
1ON0A       158      XRAY        2.200    0.33    0.29
1UX6A       350      XRAY        1.900    0.20    0.23
1M5IA       125      XRAY        2.000    0.26    0.31
2Q3VA       130      XRAY        1.800    0.17    0.22
2Z3QA       119      XRAY        1.850    0.20    0.25
2C9EA       327      XRAY        2.100    0.17    0.22
3DN7A       194      XRAY        1.800    0.17    0.19
2HHVA       580      XRAY        1.550    0.22    0.24
1N7SA        63      XRAY        1.450    0.20    0.22
1UG3A       339      XRAY        2.240    0.25    0.29
2GGCA       263      XRAY        1.000    0.12    0.13
1JX4A       352      XRAY        1.700    0.21    0.23
1GU7A       364      XRAY        1.700    0.17    0.19
2DEJA       350      XRAY        1.500    0.19    0.23
1FIWA       290      XRAY        2.100    0.20    0.24
1RY9A       145      XRAY        1.820    0.18    0.21
3EDMA       259      XRAY        2.300    0.20    0.26
2I24N       121      XRAY        1.350    0.17    0.21
1YRBA       262      XRAY        1.750    0.20    0.25
1IOMA       377      XRAY        1.500    0.17    0.18
1Z7MA       344      XRAY        2.900    0.30    0.28
1X3LA       440      XRAY        2.100    0.20    0.23
2ICYA       469      XRAY        1.640    0.18    0.22
2B9WA       424      XRAY        1.950    0.17    0.19
1ZUOA       186      XRAY        1.800    0.20    0.23
1C3CA       429      XRAY        1.800    0.18    0.21
1L7AA       318      XRAY        1.500    0.19    0.19
2QGVA       140      XRAY        2.700    0.26    0.29
1RYPG       244      XRAY        1.900    0.29    0.33
1T2DA       322      XRAY        1.100    0.14    0.15
2EKPA       239      XRAY        1.150    0.17    0.17
2OQBA       117      XRAY        1.690    0.21    0.26
3CTVA       110      XRAY        2.460    0.19    0.25
2HPKA       208      XRAY        2.000    0.20    0.26
1Q40B       219      XRAY        1.950    0.18    0.22
2A5ZA       262      XRAY        2.020    0.17    0.20
3FW6A       534      XRAY        2.300    0.21    0.24
1WVQA       167      XRAY        1.450    0.21    0.22
1EDZA       320      XRAY        2.800    0.27    0.35
1MGTA       174      XRAY        1.800    0.17    0.22
3D3QA       340      XRAY        2.700    0.23    0.27
1SUMB       235      XRAY        2.000    0.22    0.26
1AZSA       220      XRAY        2.300    0.22    0.28
1HBKA        89      XRAY        2.000    0.20    0.24
2GHPA       292      XRAY        2.700    0.22    0.26
3DNJA        85      XRAY        1.150    0.14    0.16
2DQLA       115      XRAY        1.700    0.23    0.26
1X0TA       120      XRAY        1.600    0.22    0.24
3BL4A       124      XRAY        2.200    0.19    0.25
2QN0A       430      XRAY        1.750    0.19    0.20
2HFNA       153      XRAY        1.800    0.24    0.27
1ED1A       135      XRAY        2.100    0.18    0.24
2QS9A       194      XRAY        1.720    0.18    0.20
1YD7A       395      XRAY        2.300    0.21    0.24
2QVWA       756      XRAY        3.000    0.22    0.26
1DF4A        68      XRAY        1.450    0.20    0.24
1JYHA       157      XRAY        1.800    0.20    0.22
2PQGA       265      XRAY        2.380    0.21    0.23
2MCMA       112      XRAY        1.500    0.15    1.00
2OP5A       117      XRAY        2.200    0.23    0.29
1JZTA       246      XRAY        1.940    0.20    0.24
1KMTA       141      XRAY        1.300    0.16    0.20
2BYKA       140      XRAY        2.400    0.24    0.28
2DB0A       253      XRAY        2.200    0.21    0.27
1P49A       562      XRAY        2.600    0.25    0.30
2DBSA        90      XRAY        2.100    0.26    0.27
2F4IA       197      XRAY        2.250    0.19    0.25
1N13A        52      XRAY        1.400    0.20    0.21
1VP8A       201      XRAY        1.300    0.15    0.17
3FD3A       208      XRAY        1.700    0.17    0.20
1JHFA       202      XRAY        1.800    0.24    0.26
2OLTA       227      XRAY        2.000    0.20    0.24
2GGSA       273      XRAY        1.700    0.21    0.25
3CUOA        99      XRAY        2.000    0.23    0.29
3C0WA       235      XRAY        2.200    0.27    0.29
1DJ7B        75      XRAY        1.600    0.26    0.28
1NPYA       271      XRAY        1.750    0.18    0.22
3CWCA       383      XRAY        2.230    0.19    0.24
1EERA       166      XRAY        1.900    0.24    0.32
3DADA       339      XRAY        2.300    0.22    0.26
1X9DA       538      XRAY        1.410    0.15    0.16
2V7KA       361      XRAY        1.700    0.18    0.21
3BPJA        80      XRAY        1.850    0.23    0.26
2F8LA       344      XRAY        2.200    0.17    0.21
1I2AA       219      XRAY        1.850    0.22    0.25
2PNQA       467      XRAY        1.810    0.22    0.26
2V0PA       234      XRAY        1.800    0.24    0.26
3BRGC       427      XRAY        2.200    0.22    0.26
2RB8A       104      XRAY        1.450    0.17    0.20
1QNAA       200      XRAY        1.800    0.19    0.24
2V0OA       276      XRAY        2.300    0.28    0.32
2D1EA       248      XRAY        1.510    0.16    0.18
2Q3QA       122      XRAY        2.100    0.17    0.24
2VFOA       559      XRAY        1.500    0.12    0.14
2BHWA       232      XRAY        2.500    0.22    0.24
1RLIA       184      XRAY        1.800    0.20    0.23
2O55A       258      XRAY        2.810    0.20    0.26
2HVWA       184      XRAY        1.670    0.15    0.18
1G7SA       594      XRAY        2.000    0.22    0.27
2OZ8A       389      XRAY        2.480    0.18    0.23
2P25A       126      XRAY        1.700    0.20    0.23
1QWOA       442      XRAY        1.500    0.16    0.19
2ZS6B       420      XRAY        2.600    0.22    0.24
3EJJX       289      XRAY        2.400    0.24    0.27
1NH1A       330      XRAY        2.200    0.22    0.28
2J13A       247      XRAY        1.700    0.19    0.23
2RDKA       109      XRAY        1.350    0.18    0.20
1J2JB        45      XRAY        1.600    0.20    0.23
1B9HA       388      XRAY        2.000    0.22    0.25
1A73A       163      XRAY        1.800    0.21    0.30
2RG4A       216      XRAY        1.900    0.21    0.28
1I1GA       141      XRAY        2.900    0.32    0.38
3BG2A       444      XRAY        1.950    0.27    0.28
1XNXA       256      XRAY        2.900    0.23    0.29
2OZHA       142      XRAY        1.400    0.14    0.15
2QSFX       171      XRAY        2.350    0.23    0.24
2OIZD       135      XRAY        1.050    0.12    0.14
2V1QB        60      XRAY        1.200    0.15    0.19
2RAGA       417      XRAY        2.000    0.24    0.25
2UV0E       175      XRAY        1.800    0.21    0.25
2PL2A       217      XRAY        2.500    0.29    1.00
2A1JA        63      XRAY        2.700    0.25    0.28
2J0AA       280      XRAY        1.800    0.20    0.22
2W3ZA       311      XRAY        1.450    0.17    0.18
2G95A       491      XRAY        1.900    0.24    0.27
2P54A       267      XRAY        1.790    0.20    0.23
3C8CA       240      XRAY        1.500    0.20    0.23
2HU9A       130      XRAY        1.780    0.21    0.22
1A12A       413      XRAY        1.700    0.19    0.22
3F4AA       169      XRAY        1.800    0.17    0.21
2QZSA       485      XRAY        2.200    0.20    0.23
3BRJA       175      XRAY        2.750    0.21    0.27
3C2QA       345      XRAY        2.000    0.19    0.22
3BQAA       148      XRAY        2.000    0.17    0.23
1Y1XA       191      XRAY        1.950    0.19    0.23
1SFLA       238      XRAY        1.900    0.23    0.26
2HE7A       283      XRAY        2.000    0.19    0.22
1Q8IA       783      XRAY        2.000    0.20    0.24
2F2BA       246      XRAY        1.680    0.18    0.19
3FJVA       194      XRAY        1.900    0.18    0.22
1V9MA       323      XRAY        1.850    0.20    0.23
2IUUA       491      XRAY        2.900    0.23    0.26
1SSQA       267      XRAY        1.850    0.20    0.26
1XG8A       111      XRAY        2.100    0.23    0.28
2F2AC       100      XRAY        2.300    0.21    0.25
3EAEA        93      XRAY        2.240    0.23    0.26
1VR4A       103      XRAY        2.090    0.22    0.28
1SVFA        64      XRAY        1.400    0.18    0.20
1Q3IA       214      XRAY        2.600    0.25    0.29
3B5VA       248      XRAY        2.200    0.24    0.29
2R5OA       188      XRAY        1.300    0.17    0.18
2IO8A       619      XRAY        2.100    0.17    0.24
3B5MA       205      XRAY        1.210    0.18    0.20
3CI6A       171      XRAY        1.550    0.17    0.20
1KVEB        77      XRAY        1.800    0.17    1.00
1Q5ZA       177      XRAY        1.800    0.19    0.22
3CE9A       354      XRAY        2.370    0.19    0.21
1XL4A       301      XRAY        2.600    0.23    0.25
2OS0A       188      XRAY        1.300    0.20    0.21
1R12A       258      XRAY        1.700    0.21    0.24
1TI8A       314      XRAY        3.000    0.23    0.30
2ZDWA       431      XRAY        2.500    0.25    0.29
2OEBA       155      XRAY        1.660    0.19    0.23
2G5DA       422      XRAY        1.950    0.23    0.27
1O5ZA       442      XRAY        2.100    0.18    0.24
2JAYA       291      XRAY        1.990    0.21    0.27
3BF7A       255      XRAY        1.100    0.20    0.21
1P0KA       349      XRAY        1.900    0.20    0.22
1X6MA       196      XRAY        2.350    0.19    0.25
1X36A       237      XRAY        2.700    0.24    0.25
2CH8A       201      XRAY        2.300    0.18    0.23
2ZFDA       226      XRAY        1.200    0.18    0.19
3CMGA       667      XRAY        1.900    0.15    0.19
2VPTA       215      XRAY        1.400    0.15    0.18
3EWNA       253      XRAY        1.650    0.20    0.20
3BP3A        82      XRAY        1.650    0.21    0.24
2V3VA       723      XRAY        1.990    0.18    0.25
2QIBA       231      XRAY        1.700    0.18    0.21
2C4EA       302      XRAY        1.700    0.23    0.25
1WQ6A        72      XRAY        2.000    0.23    0.27
2R7HA       177      XRAY        1.850    0.21    0.25
2OPEA       128      XRAY        2.400    0.21    0.28
2UUZA        99      XRAY        2.300    0.24    0.28
3DYNA       329      XRAY        2.100    0.18    0.20
2OIZA       361      XRAY        1.050    0.12    0.14
2GAGB       405      XRAY        1.850    0.19    0.23
1AYM2       261      XRAY        2.150    0.23    0.23
1PFBA        55      XRAY        1.400    0.20    0.22
1OGDA       131      XRAY        1.950    0.20    0.21
1C3PA       375      XRAY        1.800    0.20    0.24
1JMTA       104      XRAY        2.200    0.23    0.24
1XSVA       113      XRAY        1.700    0.19    0.22
3D03A       274      XRAY        1.900    0.19    0.22
2HCYA       347      XRAY        2.440    0.23    0.29
2P3XA       339      XRAY        2.200    0.21    0.25
2HBVA       334      XRAY        1.650    0.25    0.25
1JKOC        52      XRAY        2.240    0.24    0.31
2EUIA       153      XRAY        2.800    0.23    0.28
3BREA       358      XRAY        2.400    0.24    0.28
2B4JC        98      XRAY        2.020    0.18    0.23
1YLEA       342      XRAY        1.700    0.19    0.22
3BN3B       196      XRAY        2.100    0.19    0.23
1RLZA       369      XRAY        2.150    0.20    0.24
2R7AA       256      XRAY        2.050    0.21    0.26
2FWVA       226      XRAY        1.700    0.18    0.22
1DKQA       410      XRAY        2.050    0.22    0.26
2ES9A       115      XRAY        2.000    0.24    0.26
3D06A       200      XRAY        1.200    0.18    0.20
2C2UA       207      XRAY        1.100    0.13    0.15
1W33A       181      XRAY        2.700    0.23    0.26
2VOSA       487      XRAY        2.000    0.16    0.19
1YFQA       342      XRAY        1.100    0.15    0.19
1JAKA       512      XRAY        1.750    0.18    0.19
1YO3A       102      XRAY        1.650    0.18    0.21
3B77A       193      XRAY        2.420    0.22    0.25
1VQOV        71      XRAY        2.200    0.21    0.25
2ZMFA       189      XRAY        2.100    0.20    0.23
2ECFA       741      XRAY        2.800    0.18    0.24
1W8GA       234      XRAY        2.000    0.16    0.20
2FUFA       134      XRAY        1.450    0.17    0.19
3C5NA       246      XRAY        1.800    0.19    0.22
1N62A       166      XRAY        1.090    0.14    0.17
2C3NA       247      XRAY        1.500    0.22    0.25
1YEWA       382      XRAY        2.800    0.27    0.30
1AOLA       228      XRAY        2.000    0.22    0.26
2QJ8A       332      XRAY        2.000    0.21    0.25
1JBWA       428      XRAY        1.850    0.20    0.23
1VMIA       355      XRAY        2.320    0.20    0.25
2IJQA       161      XRAY        1.880    0.20    0.26
2E85A       159      XRAY        1.700    0.25    0.26
1WV8A        73      XRAY        2.200    0.26    0.27
1OR4A       178      XRAY        2.150    0.20    0.26
1X6IA        91      XRAY        1.200    0.17    0.21
2CX7A       130      XRAY        1.750    0.21    0.27
1F5VA       240      XRAY        1.700    0.19    0.21
1QUUA       250      XRAY        2.500    0.23    0.31
1JOFA       365      XRAY        2.500    0.21    0.25
1WN1A       356      XRAY        2.250    0.21    0.25
3EFYA       195      XRAY        1.700    0.18    0.22
1PJAA       302      XRAY        2.700    0.25    0.24
3FBUA       168      XRAY        1.800    0.20    0.22
1X46A       150      XRAY        1.500    0.19    0.23
1HTRP        43      XRAY        1.620    0.18    1.00
2GF3A       389      XRAY        1.300    0.17    0.20
1ZS3A       182      XRAY        2.700    0.21    0.26
1I39A       225      XRAY        1.950    0.24    0.27
2Z1EA       338      XRAY        1.550    0.18    0.20
2YXOA       267      XRAY        1.600    0.20    0.22
2J5BA       348      XRAY        2.200    0.22    0.25
3CKDA       312      XRAY        2.650    0.23    0.28
1W77A       228      XRAY        2.000    0.24    0.35
2QDXA       257      XRAY        1.550    0.19    0.19
2PJYC        79      XRAY        3.000    0.24    0.30
1QFGA       725      XRAY        2.500    0.22    0.27
2PKDA       111      XRAY        2.040    0.20    0.28
3E4FA       265      XRAY        2.000    0.17    0.23
2F02A       323      XRAY        1.900    0.20    0.24
1IQ8A       582      XRAY        2.200    0.23    0.26
1NBUA       119      XRAY        1.600    0.18    0.26
1K1FA        72      XRAY        2.200    0.27    0.29
1L1SA       113      XRAY        2.300    0.20    0.23
1ZNDA       174      XRAY        1.600    0.19    0.20
1GEEA       261      XRAY        1.600    0.20    0.21
3FVVA       232      XRAY        2.100    0.18    0.23
3FSWA       128      XRAY        2.000    0.19    0.26
1BYFA       125      XRAY        2.000    0.21    0.25
2IKSA       293      XRAY        1.850    0.18    0.22
2Q0TA       263      XRAY        1.700    0.16    0.19
2JGQA       233      XRAY        2.300    0.20    0.25
2CHHA       114      XRAY        1.000    0.10    0.11
3CE6A       494      XRAY        1.600    0.20    0.24
2O8QA       134      XRAY        1.550    0.17    0.19
2J3XA       431      XRAY        1.750    0.17    0.20
1ID1A       153      XRAY        2.400    0.21    0.24
1W99A       558      XRAY        1.750    0.20    0.22
1MN8A       100      XRAY        1.000    0.13    0.17
2RHFA        77      XRAY        1.100    0.18    0.19
1FHGA       154      XRAY        2.000    0.23    0.27
3ELNA       200      XRAY        1.420    0.14    0.18
1XDZA       240      XRAY        1.600    0.20    0.22
1LLAA       628      XRAY        2.180    0.17    1.00
3F6AA       159      XRAY        2.020    0.24    0.26
1U53A       196      XRAY        1.560    0.18    0.22
2W8TA       427      XRAY        1.250    0.15    0.17
2ZGIA       246      XRAY        1.930    0.20    0.25
1IO7A       368      XRAY        1.500    0.22    0.27
2QUDA       125      XRAY        1.600    0.16    0.20
1D2SA       170      XRAY        1.550    0.21    0.25
1CG5B       141      XRAY        1.600    0.19    0.23
2EGDB        98      XRAY        1.800    0.20    0.23
3F7QA       234      XRAY        1.750    0.16    0.18
2QH7A        76      XRAY        1.500    0.18    0.22
3FQDA       899      XRAY        2.200    0.22    0.26
1AT3A       247      XRAY        2.500    0.20    0.29
2GPIA        91      XRAY        1.600    0.15    0.17
2I4RA       102      XRAY        2.800    0.23    0.26
3EBTA       132      XRAY        1.300    0.14    0.16
2NWRA       267      XRAY        1.500    0.23    0.25
1ZM8A       259      XRAY        1.900    0.21    0.26
1PINA       163      XRAY        1.350    0.22    0.27
1JH6A       189      XRAY        1.800    0.19    0.26
1T9HA       307      XRAY        1.600    0.15    0.18
1NLWA        80      XRAY        2.000    0.26    0.32
1TIFA        78      XRAY        1.800    0.19    0.23
1A0TP       413      XRAY        2.400    0.21    0.25
1O26A       232      XRAY        1.600    0.20    0.22
1VQOP       149      XRAY        2.200    0.21    0.25
1P0HA       318      XRAY        1.600    0.20    0.24
2FMMA        74      XRAY        1.800    0.22    0.24
2AHME       203      XRAY        2.400    0.26    0.25
2HXSA       178      XRAY        1.100    0.15    0.18
2I0KA       561      XRAY        1.600    0.15    0.17
1LM5A       214      XRAY        1.800    0.20    0.25
2ZB4A       357      XRAY        1.630    0.19    0.24
1SVPA       161      XRAY        2.000    0.18    0.28
1RLJA       139      XRAY        2.000    0.19    0.22
2GH9A       386      XRAY        1.950    0.20    0.25
2ERBA       125      XRAY        1.500    0.17    0.20
1Y9BA        90      XRAY        2.200    0.23    0.29
1K8RB       110      XRAY        3.000    0.24    0.30
2O1QA       145      XRAY        1.500    0.18    0.21
2IRUA       303      XRAY        1.650    0.19    0.24
5CSMA       256      XRAY        2.000    0.19    0.24
2UWAA       274      XRAY        1.800    0.18    0.20
3DMAA       343      XRAY        2.250    0.22    0.26
2PEFA       373      XRAY        1.600    0.21    0.25
2G39A       497      XRAY        2.100    0.16    0.20
2ZGWA       235      XRAY        1.500    0.19    0.20
1XWYA       264      XRAY        2.000    0.17    0.22
3CH5B        52      XRAY        2.100    0.20    0.23
3EAGA       326      XRAY        2.550    0.19    0.24
1Z9LA       128      XRAY        1.700    0.24    0.25
2OEMA       413      XRAY        1.700    0.19    0.21
1XKPC       143      XRAY        1.700    0.20    0.24
1DJXB       624      XRAY        2.300    0.22    0.27
2C5KT        95      XRAY        2.050    0.18    0.22
2NPTB       100      XRAY        1.750    0.20    0.25
2HRVB       142      XRAY        1.950    0.22    0.25
2IMIA       221      XRAY        1.400    0.17    0.19
3EW8A       388      XRAY        1.800    0.18    0.20
1VK3A       615      XRAY        2.150    0.19    0.25
1VQOC       246      XRAY        2.200    0.21    0.25
1R8EA       278      XRAY        2.400    0.23    0.27
2FOMA        62      XRAY        1.500    0.18    0.21
3BPQB        88      XRAY        2.200    0.24    0.27
1TC5A       194      XRAY        1.930    0.20    0.23
2EI9A       240      XRAY        2.000    0.20    0.21
3BMZA       199      XRAY        1.210    0.17    0.20
1QHQA       140      XRAY        1.550    0.20    0.23
1B35A       260      XRAY        2.400    0.23    0.24
2P2UA       171      XRAY        2.750    0.24    0.29
1IAPA       211      XRAY        1.900    0.24    0.28
1HBNA       549      XRAY        1.160    0.12    0.19
1QSDA       106      XRAY        2.200    0.21    0.30
2CDCA       366      XRAY        1.500    0.21    0.24
1W2WB       191      XRAY        1.750    0.17    0.20
2ICHA       335      XRAY        2.000    0.18    0.23
2GWNA       452      XRAY        1.850    0.15    0.19
1TKEA       224      XRAY        1.460    0.18    0.21
1VIAA       175      XRAY        1.570    0.20    0.23
1ORVA       728      XRAY        1.800    0.22    0.25
2RAUA       354      XRAY        1.850    0.16    0.19
3FQMA       177      XRAY        1.900    0.25    0.29
3E23A       211      XRAY        1.600    0.16    0.18
2PV2A       103      XRAY        1.300    0.21    0.23
1QOPB       396      XRAY        1.400    0.15    0.18
3D3YA       425      XRAY        1.950    0.17    0.21
2AH5A       210      XRAY        1.740    0.20    0.23
1G8PA       350      XRAY        2.100    0.23    0.25
1OYGA       447      XRAY        1.500    0.17    0.17
1XJJA       644      XRAY        1.860    0.20    0.24
2EABA       899      XRAY        1.120    0.18    0.19
1DYOA       160      XRAY        2.100    0.19    0.25
2E3JA       356      XRAY        2.100    0.23    0.28
1XQRA       296      XRAY        2.100    0.21    0.25
2JK1A       139      XRAY        2.100    0.23    0.24
2ANXA       146      XRAY        1.040    0.12    0.15
1YN9A       169      XRAY        1.500    0.17    0.19
2YYVA       227      XRAY        1.650    0.22    0.23
2JGBA       195      XRAY        1.700    0.20    0.24
1PM4A       119      XRAY        1.750    0.18    0.23
1M5WA       243      XRAY        1.960    0.24    0.25
2HEYR       146      XRAY        2.000    0.22    0.25
1G8KA       825      XRAY        1.640    0.15    0.18
1WOMA       271      XRAY        2.500    0.22    0.26
2O6FA       189      XRAY        1.630    0.19    0.22
1DX5I       118      XRAY        2.300    0.20    0.24
1A4IA       301      XRAY        1.500    0.20    0.23
3DTBA       624      XRAY        1.300    0.17    0.19
2FBLA       153      XRAY        1.900    0.22    0.28
3CNBA       143      XRAY        2.000    0.21    0.26
3C46A      1117      XRAY        2.000    0.21    0.24
2HP4A       114      XRAY        2.100    0.18    0.23
1H9DB       134      XRAY        2.600    0.24    0.27
1MW7A       240      XRAY        2.000    0.21    0.28
2ZE7A       253      XRAY        2.100    0.20    0.25
1NYTA       271      XRAY        1.500    0.14    0.17
3EULA       152      XRAY        1.900    0.22    0.27
1AGJA       242      XRAY        1.700    0.18    0.23
2GENA       197      XRAY        1.700    0.21    0.25
2EJXA       139      XRAY        1.790    0.22    0.26
1ORUA       195      XRAY        1.800    0.20    0.23
2H8OA       335      XRAY        1.600    0.17    0.19
3B81A       203      XRAY        2.100    0.20    0.23
2CROA        71      XRAY        2.350    0.20    1.00
3C85A       183      XRAY        1.900    0.19    0.23
2FM8A       135      XRAY        2.200    0.20    0.24
2IVFA       976      XRAY        1.880    0.15    0.18
2VO8A       143      XRAY        1.700    0.22    0.26
1XVQA       175      XRAY        1.750    0.20    0.23
1R9FA       136      XRAY        1.850    0.21    0.23
1O7IA       119      XRAY        1.200    0.19    0.22
2BONA       332      XRAY        1.900    0.22    0.27
1JF8A       131      XRAY        1.120    0.21    0.23
3CYGA       222      XRAY        2.610    0.29    0.30
3BZ1F        45      XRAY        2.900    0.25    0.29
1JTDB       273      XRAY        2.300    0.18    0.23
1NF1A       333      XRAY        2.500    0.27    0.37
2BTIA        63      XRAY        2.000    0.22    0.25
1ZPYA        95      XRAY        2.200    0.22    0.27
2F4EA       180      XRAY        2.320    0.25    0.28
1XVSA       126      XRAY        2.010    0.18    0.27
1M8GA       181      XRAY        2.000    0.22    0.25
2VUNA       386      XRAY        1.890    0.18    0.20
1O98A       511      XRAY        1.400    0.19    0.20
3DFRA       162      XRAY        1.700    0.15    1.00
1KQ1A        77      XRAY        1.550    0.24    0.26
3DFEA       111      XRAY        2.350    0.23    0.27
2PD1A       104      XRAY        1.860    0.16    0.18
3EF0A       372      XRAY        2.100    0.22    0.25
2F4MA       295      XRAY        1.850    0.19    0.24
2J8BA        79      XRAY        1.150    0.17    0.20
1RJ8A       164      XRAY        2.230    0.20    0.24
1KSHB       152      XRAY        1.800    0.25    0.27
1NSZA       347      XRAY        1.750    0.17    0.22
2OLSA       794      XRAY        2.400    0.20    0.25
1I1QB       192      XRAY        1.900    0.22    0.25
2OBBA       142      XRAY        2.200    0.21    0.24
3DLMA       213      XRAY        1.770    0.21    0.24
2E5AA       347      XRAY        2.100    0.22    0.26
1RL6A       177      XRAY        2.000    0.26    0.30
2ZIVB       351      XRAY        2.700    0.23    0.28
1I88A       389      XRAY        1.450    0.20    0.22
2NTXA       365      XRAY        2.200    0.24    0.27
2C41A       158      XRAY        1.810    0.17    0.20
1UYNX       308      XRAY        2.600    0.23    0.28
2DYOA       297      XRAY        1.970    0.22    0.24
1WZ9A       375      XRAY        2.100    0.21    0.25
2F6UA       234      XRAY        1.550    0.19    0.22
3BUTA       136      XRAY        1.910    0.23    0.30
1CTTA       294      XRAY        2.200    0.19    1.00
2OS5A       119      XRAY        1.600    0.20    0.20
1VGJA       184      XRAY        1.940    0.22    0.27
1LKTA       104      XRAY        2.600    0.20    1.00
1B9LA       120      XRAY        2.900    0.19    0.26
1YCYA        71      XRAY        2.800    0.28    0.31
3CNYA       301      XRAY        1.850    0.17    0.21
1VFLA       356      XRAY        1.800    0.25    0.27
2AG4A       164      XRAY        1.800    0.19    0.22
2VROA       532      XRAY        1.600    0.21    0.24
2VJIA       600      XRAY        1.380    0.15    0.18
2E6XA        69      XRAY        2.000    0.22    0.25
2UVPA       186      XRAY        1.700    0.18    0.21
2ITBA       206      XRAY        2.050    0.17    0.23
3ULLA       132      XRAY        2.400    0.20    0.24
2G09A       297      XRAY        2.100    0.15    0.20
1ROCA       155      XRAY        1.500    0.20    0.25
1Z8OA       404      XRAY        1.700    0.19    0.22
2YYOA       171      XRAY        2.000    0.22    0.26
2C1VA       338      XRAY        1.200    0.17    0.19
2W00A      1038      XRAY        2.600    0.22    0.27
3DG6A       367      XRAY        1.600    0.19    0.20
2EKDA       207      XRAY        2.300    0.19    0.23
1SXJA       516      XRAY        2.850    0.25    0.31
1LQTA       456      XRAY        1.050    0.13    0.15
3DWVA       187      XRAY        1.410    0.13    0.18
1MTZA       293      XRAY        1.800    0.24    0.24
1R9LA       309      XRAY        1.590    0.15    0.19
1M6YA       301      XRAY        1.900    0.20    0.21
1QF5A       431      XRAY        2.000    0.20    0.23
1ADTA       356      XRAY        2.600    0.20    0.30
2F22A       144      XRAY        1.420    0.16    0.18
2D3DA        88      XRAY        1.600    0.21    0.26
1F8VD        40      XRAY        3.000    0.22    0.22
2CA5A        85      XRAY        2.100    0.20    0.24
1KQ6A       141      XRAY        1.180    0.13    0.18
1RZ4A       226      XRAY        2.100    0.21    0.22
2V4WA       460      XRAY        1.700    0.16    0.19
1RXQA       178      XRAY        1.700    0.19    0.22
1KNMA       130      XRAY        1.200    0.13    0.17
2FD6U       276      XRAY        1.900    0.24    0.28
1EK9A       428      XRAY        2.100    0.21    0.26
3EDEA       601      XRAY        1.710    0.17    0.20
1J34C        46      XRAY        1.550    0.18    0.21
2QKIC       343      XRAY        2.400    0.22    0.28
1D3GA       367      XRAY        1.600    0.17    0.19
2ZCUA       286      XRAY        1.800    0.24    0.28
2JDIH       146      XRAY        1.900    0.18    0.22
2NRJA       346      XRAY        2.030    0.21    0.26
1AM2A       199      XRAY        2.200    0.19    0.25
2Q2BA       179      XRAY        2.500    0.23    0.29
1JFRA       262      XRAY        1.900    0.14    0.19
1G2BA        62      XRAY        1.120    0.15    0.20
2AVKA       136      XRAY        1.530    0.21    0.23
3DAXA       491      XRAY        2.150    0.19    0.23
1JOVA       270      XRAY        1.570    0.21    0.26
1HYUA       521      XRAY        2.000    0.20    0.23
1ZP2A       235      XRAY        3.000    0.29    0.29
1G1CA        99      XRAY        2.100    0.20    0.25
2PNWA       380      XRAY        1.900    0.19    0.22
1EZ0A       510      XRAY        2.100    0.21    0.25
3BS4A       260      XRAY        1.600    0.18    0.21
2EF8A        84      XRAY        1.950    0.20    0.26
1U60A       310      XRAY        1.610    0.14    0.18
1B9WA        95      XRAY        1.800    0.21    0.28
1WRMA       165      XRAY        1.500    0.25    0.28
3B85A       208      XRAY        2.350    0.18    0.23
2QH9A       184      XRAY        1.800    0.23    0.26
1VB5A       276      XRAY        2.200    0.21    0.23
3BFMA       235      XRAY        1.700    0.18    0.23
2I04A        85      XRAY        2.150    0.21    0.27
2GKGA       127      XRAY        1.000    0.09    0.12
1X38A       602      XRAY        1.700    0.16    0.18
1QHDA       398      XRAY        1.950    0.19    0.22
3DLCA       219      XRAY        1.150    0.12    0.14
2IFXA       114      XRAY        2.000    0.17    0.20
3BYQA       193      XRAY        1.700    0.14    0.17
1UYJA       296      XRAY        2.600    0.24    0.29
2FRGP       106      XRAY        1.190    0.18    0.19
1RZHL       281      XRAY        1.800    0.23    0.23
2ED6A       170      XRAY        2.000    0.28    0.28
1NH8A       304      XRAY        1.800    0.20    0.24
1Y5IC       225      XRAY        1.900    0.18    0.21
2NX2A       181      XRAY        2.000    0.18    0.22
3D59A       383      XRAY        1.500    0.14    0.19
2FTXB        64      XRAY        1.900    0.21    0.23
1IG0A       319      XRAY        1.800    0.22    0.23
3BK3C        67      XRAY        2.700    0.20    0.24
2Z4UA       261      XRAY        1.100    0.14    0.15
2I44A       324      XRAY        2.040    0.22    0.24
2QT3A       403      XRAY        2.240    0.23    0.25
1JR7A       311      XRAY        2.000    0.19    0.24
3BB6A       127      XRAY        2.300    0.22    0.26
1E5PA       151      XRAY        1.630    0.19    0.23
2GV5C        73      XRAY        3.000    0.26    0.30
2V8LA       106      XRAY        1.800    0.22    0.24
2NRHA       219      XRAY        2.300    0.23    0.29
2G0BA       198      XRAY        3.000    0.26    0.29
3FM0A       345      XRAY        1.700    0.16    0.20
1OO0B       110      XRAY        1.850    0.21    0.26
1JIGA       146      XRAY        1.460    0.19    0.21
1IYNA       295      XRAY        1.600    0.19    0.22
3CQCA       270      XRAY        2.530    0.22    0.24
2COVD       104      XRAY        1.250    0.15    0.17
2QH8A       302      XRAY        2.200    0.19    0.21
1W8OA       601      XRAY        1.700    0.16    0.20
2YQCA       486      XRAY        1.900    0.17    0.20
3D0FA       106      XRAY        1.640    0.17    0.22
2FLTA       149      XRAY        2.100    0.20    0.23
2JEEA        81      XRAY        2.800    0.31    0.32
1JHDA       396      XRAY        1.700    0.17    0.20
2QHNA       323      XRAY        1.700    0.20    0.23
3F43A       125      XRAY        1.590    0.18    0.21
2P1ZA       180      XRAY        2.440    0.23    0.31
2V66B       111      XRAY        2.100    0.24    0.31
2GAGD        99      XRAY        1.850    0.19    0.23
2J6PA       152      XRAY        2.150    0.19    0.24
1XJCA       169      XRAY        2.100    0.20    0.23
2YYUA       246      XRAY        2.200    0.21    0.27
2HLZA       312      XRAY        1.850    0.22    0.25
1ZUPA       315      XRAY        2.200    0.23    0.27
2DEXX       671      XRAY        2.100    0.27    0.25
3DBAA       180      XRAY        2.570    0.22    0.26
2APOA       357      XRAY        1.950    0.23    0.23
2VDWA       302      XRAY        2.700    0.23    0.27
1HCNA        92      XRAY        2.600    0.20    1.00
1THTA       305      XRAY        2.100    0.23    1.00
2QV8A       159      XRAY        2.000    0.17    0.21
2VYOA       254      XRAY        1.500    0.20    0.21
1TA8A       332      XRAY        1.800    0.20    0.23
1OMRA       201      XRAY        1.500    0.25    0.25
3DRWA       474      XRAY        1.900    0.17    0.22
2Z8XA       617      XRAY        1.480    0.18    0.19
1DCIA       275      XRAY        1.500    0.18    0.20
1C1DA       355      XRAY        1.250    0.20    0.24
1T1DA       100      XRAY        1.510    0.23    0.25
1DJ0A       264      XRAY        1.500    0.16    0.22
3BEOA       375      XRAY        1.700    0.22    0.26
1QYIA       384      XRAY        2.500    0.22    0.28
1VQOW       154      XRAY        2.200    0.21    0.25
1KCGC       178      XRAY        2.600    0.22    0.27
1QNRA       344      XRAY        1.400    0.12    0.17
1L5OA       356      XRAY        1.600    0.17    0.20
1CF7B        95      XRAY        2.600    0.22    1.00
1DNLA       199      XRAY        1.800    0.21    0.23
2NQ2A       337      XRAY        2.400    0.22    0.26
1VLSA       146      XRAY        1.850    0.20    1.00
2F42A       179      XRAY        2.500    0.27    0.28
1TXLA       215      XRAY        1.700    0.23    0.25
1FITA       147      XRAY        1.850    0.20    0.23
1VR3A       191      XRAY        2.060    0.16    0.20
1N7SB        68      XRAY        1.450    0.20    0.22
1BJAA        95      XRAY        2.190    0.21    0.29
2NUJA       163      XRAY        2.000    0.16    0.19
2P6PA       384      XRAY        1.880    0.19    0.23
2EHPA       126      XRAY        1.300    0.23    0.24
1J6OA       268      XRAY        1.800    0.19    0.22
1VCVA       226      XRAY        2.000    0.21    0.24
2O7RA       338      XRAY        1.400    0.20    0.22
1BHGA       613      XRAY        2.530    0.23    0.31
2J7UA       635      XRAY        1.850    0.20    0.23
2JGDA       933      XRAY        2.600    0.19    0.25
1UPQA       123      XRAY        1.480    0.18    0.24
1TJYA       316      XRAY        1.300    0.16    0.17
3BS6A       280      XRAY        1.800    0.18    0.21
2W1JA       212      XRAY        1.240    0.17    0.18
1NTVA       152      XRAY        1.500    0.21    0.24
1B8ZA        90      XRAY        1.600    0.21    0.24
1ZIWA       680      XRAY        2.100    0.21    0.25
3EZJA       241      XRAY        2.800    0.19    0.24
3PMGA       561      XRAY        2.400    0.16    0.19
2QV5A       261      XRAY        1.900    0.18    0.24
3BT4A        86      XRAY        2.100    0.25    0.29
2EENA       183      XRAY        1.650    0.23    0.24
1VL7A       157      XRAY        1.500    0.16    0.18
2ZUXA       591      XRAY        1.320    0.17    0.18
2HNUA        81      XRAY        2.000    0.22    0.24
1DWKA       156      XRAY        1.650    0.14    0.18
2JDJA       105      XRAY        2.000    0.19    0.22
1THXA       115      XRAY        1.600    0.17    0.23
1DQGA       135      XRAY        1.700    0.20    0.21
2ZCMA       192      XRAY        1.330    0.19    0.22
1K8KE       178      XRAY        2.000    0.22    0.25
1FVIA       297      XRAY        2.000    0.19    0.27
1MDCA       132      XRAY        1.750    0.17    1.00
3ENPA       177      XRAY        2.480    0.21    0.26
3G0OA       303      XRAY        1.800    0.23    0.23
2C81A       418      XRAY        1.700    0.19    0.21
2VO9A       179      XRAY        1.800    0.20    0.24
2CG8A       270      XRAY        2.900    0.22    0.24
3D2HA       538      XRAY        1.650    0.15    0.19
1PQ4A       291      XRAY        1.900    0.22    0.21
1OW1A       195      XRAY        1.800    0.21    0.25
3EQMA       503      XRAY        2.900    0.22    0.24
2BM8A       236      XRAY        2.500    0.19    0.24
3CCYA       203      XRAY        2.010    0.20    0.24
1TVXA        75      XRAY        1.750    0.20    0.25
2H5EA       529      XRAY        2.800    0.23    0.26
1XZZA       246      XRAY        1.800    0.20    0.24
3EB2A       300      XRAY        2.040    0.21    0.25
2IC2A       115      XRAY        1.300    0.21    0.23
2VHLA       396      XRAY        2.050    0.21    0.26
1QCSA       211      XRAY        1.900    0.21    0.24
1ATGA       231      XRAY        1.200    0.16    0.18
1PT6A       213      XRAY        1.870    0.19    0.24
1T06A       235      XRAY        1.900    0.20    0.24
2Z9IA       324      XRAY        2.000    0.23    0.27
2OFZA       138      XRAY        1.170    0.16    0.19
1V3WA       173      XRAY        1.500    0.18    0.20
1RP3B        88      XRAY        2.300    0.24    0.26
3D4OA       293      XRAY        2.100    0.19    0.24
2JKSA       315      XRAY        1.900    0.24    0.29
1NEKD       115      XRAY        2.600    0.25    0.29
2OMLA       189      XRAY        1.200    0.15    0.18
1HLQA        75      XRAY        1.450    0.19    0.22
3FKAA       120      XRAY        1.690    0.18    0.20
3BUUA       229      XRAY        1.200    0.16    0.19
3ET4A       255      XRAY        1.700    0.19    0.22
2QMQA       286      XRAY        1.700    0.15    0.18
1JUVA       193      XRAY        1.700    0.25    0.27
2Q62A       247      XRAY        1.800    0.17    0.21
2Q12A       265      XRAY        1.790    0.21    0.26
1Y02A       120      XRAY        1.800    0.21    0.23
3EJFA       176      XRAY        1.600    0.17    0.20
3DPJA       194      XRAY        1.900    0.20    0.24
2F7VA       369      XRAY        1.750    0.20    0.23
1GMIA       136      XRAY        1.700    0.23    0.26
1SVBA       395      XRAY        1.900    0.18    0.22
1D02A       202      XRAY        1.700    0.18    0.21
2ZFZA        79      XRAY        1.850    0.18    0.23
1F8YA       157      XRAY        2.400    0.16    0.22
2OPKA       112      XRAY        2.100    0.17    0.21
1PUMA       249      XRAY        2.300    0.24    0.25
2ZPTX       295      XRAY        1.150    0.15    0.16
2DJWA        92      XRAY        2.400    0.25    0.29
2VNGA       180      XRAY        1.400    0.19    0.23
2GO7A       207      XRAY        2.100    0.17    0.21
1PMHX       185      XRAY        1.060    0.20    0.17
2PJPA       121      XRAY        2.300    0.20    0.25
1H05A       146      XRAY        1.500    0.14    0.19
1N7OA       721      XRAY        1.500    0.18    0.21
2GFFA       106      XRAY        1.750    0.20    0.26
1MTYG       162      XRAY        1.700    0.18    1.00
2RJNA       154      XRAY        2.100    0.19    0.24
1SO7A       382      XRAY        1.490    0.20    0.21
3BJSA       428      XRAY        2.700    0.21    0.26
1II5A       233      XRAY        1.600    0.24    0.26
1DP5B        68      XRAY        2.200    0.19    0.23
2VC8A        84      XRAY        1.310    0.20    0.23
2J7YA       255      XRAY        1.800    0.19    0.21
1YGTA       111      XRAY        1.700    0.20    0.23
2QMWA       267      XRAY        2.300    0.23    0.28
1PO5A       476      XRAY        1.600    0.22    0.29
1RWRA       301      XRAY        1.720    0.15    0.19
3E3UA       197      XRAY        1.560    0.17    0.20
2OB3A       330      XRAY        1.040    0.10    0.13
2BMOB       194      XRAY        1.200    0.16    0.17
1OTSA       465      XRAY        2.510    0.26    0.30
1O1XA       155      XRAY        1.900    0.12    0.14
1RSSA       151      XRAY        1.900    0.23    0.28
1ZBDB       134      XRAY        2.600    0.23    0.26
2GBJA        84      XRAY        1.350    0.19    0.23
3DCMX       192      XRAY        2.000    0.20    0.23
2BBDA       350      XRAY        2.040    0.21    0.25
2Q4FA       149      XRAY        2.000    0.14    0.22
2HKEA       380      XRAY        1.800    0.17    0.21
3F7PC       248      XRAY        2.750    0.21    0.26
2JENA       261      XRAY        1.400    0.12    0.14
1IQ6A       134      XRAY        1.500    0.20    0.23
3CB2A       475      XRAY        2.300    0.19    0.24
2AUKA       190      XRAY        2.300    0.23    0.26
1DQPA       230      XRAY        1.750    0.21    0.23
3DCDA       307      XRAY        1.900    0.18    0.21
1L3LA       234      XRAY        1.660    0.25    0.27
2DBNA       461      XRAY        1.700    0.19    0.20
1V74B        87      XRAY        2.000    0.19    0.23
2ZFYA       234      XRAY        1.690    0.20    0.24
2FSXA       148      XRAY        1.800    0.18    0.22
2GLXA       332      XRAY        2.200    0.19    0.25
1A5TA       334      XRAY        2.200    0.20    0.27
2DG6A       222      XRAY        2.200    0.23    0.28
2VQ3A       215      XRAY        2.000    0.20    0.24
1ZDYA       307      XRAY        1.440    0.22    0.23
1VJUA       309      XRAY        1.400    0.15    0.18
1F1MA       164      XRAY        1.800    0.20    0.23
1ANFA       370      XRAY        1.670    0.18    1.00
3ERPA       353      XRAY        1.550    0.15    0.18
2W5EA       163      XRAY        2.000    0.23    0.26
2OWPA       129      XRAY        2.000    0.19    0.24
3CWRA       208      XRAY        1.500    0.15    0.19
1Z9HA       290      XRAY        2.600    0.21    0.25
2QIPA       165      XRAY        1.480    0.16    0.18
3F2KA       226      XRAY        1.850    0.21    0.26
1OA8A       133      XRAY        1.700    0.21    0.25
1TWFC       318      XRAY        2.300    0.26    0.29
2GWDA       449      XRAY        2.090    0.18    0.23
2BHGA       209      XRAY        1.900    0.22    0.24
1TZ9A       367      XRAY        2.900    0.23    0.29
1QW9A       502      XRAY        1.200    0.17    0.18
3GDWA       139      XRAY        2.000    0.18    0.21
2RK0A       136      XRAY        2.040    0.23    0.26
2EPIA       100      XRAY        1.700    0.21    0.25
2UZ8A       174      XRAY        2.000    0.21    0.24
3E4GA       176      XRAY        0.960    0.14    0.16
1BS0A       384      XRAY        1.650    0.18    0.21
3C96A       410      XRAY        1.900    0.18    0.20
1WLZA       105      XRAY        1.600    0.20    0.22
3CPNA       330      XRAY        1.550    0.14    0.17
2OSOA       163      XRAY        1.900    0.19    0.24
2P22D        79      XRAY        2.700    0.23    0.32
2IH3C       122      XRAY        1.720    0.23    0.24
1T3TA      1303      XRAY        1.900    0.19    0.21
1U8SA       192      XRAY        2.450    0.22    0.27
1H7SA       365      XRAY        1.950    0.22    0.24
1WAAA        93      XRAY        1.800    0.21    0.27
2AZPA       318      XRAY        2.130    0.17    0.21
2G2QA       124      XRAY        2.500    0.23    0.29
1H2KS        41      XRAY        2.150    0.18    0.21
2IZ2A       243      XRAY        2.800    0.26    0.26
1XVHA       129      XRAY        2.000    0.21    0.24
1JI4A       144      XRAY        2.520    0.21    0.22
3BS0A       439      XRAY        2.600    0.25    0.29
2Z06A       252      XRAY        2.200    0.23    0.25
1ECAA       136      XRAY        1.400    0.18    1.00
2BOGX       286      XRAY        1.040    0.15    0.17
1P9EA       331      XRAY        2.400    0.22    0.26
2CJTA       131      XRAY        1.440    0.16    0.19
2HBTA       247      XRAY        1.600    0.21    0.24
3BQWA       351      XRAY        2.200    0.18    0.23
3CGHA       516      XRAY        1.700    0.14    0.17
3BA1A       333      XRAY        1.470    0.15    0.20
1M7YA       435      XRAY        1.600    0.20    0.22
1EVSA       187      XRAY        2.200    0.20    0.26
2H2ZA       306      XRAY        1.600    0.21    0.21
1HDKA       141      XRAY        1.800    0.20    0.22
2CYGA       312      XRAY        1.450    0.16    0.18
3CBFA       397      XRAY        1.670    0.20    0.25
1BKRA       109      XRAY        1.100    0.14    0.19
2ZVRA       290      XRAY        2.200    0.20    0.24
1AM7A       158      XRAY        2.300    0.16    0.21
3CNIA       156      XRAY        2.300    0.20    0.23
3BMVA       683      XRAY        1.600    0.14    0.16
1A76A       326      XRAY        2.000    0.21    0.28
2I2LA       142      XRAY        2.800    0.24    0.29
2CZRA       226      XRAY        2.300    0.19    0.23
2DEBA       653      XRAY        1.600    0.17    0.19
3C3PA       210      XRAY        1.900    0.20    0.23
1ECFA       504      XRAY        2.000    0.17    0.23
2W3CA       577      XRAY        2.220    0.22    0.27
1W2TA       432      XRAY        1.870    0.20    0.23
1LO7A       141      XRAY        1.500    0.16    0.20
3B5ND        64      XRAY        1.600    0.21    0.25
1WDPA       495      XRAY        1.270    0.12    0.17
2FIAA       162      XRAY        2.600    0.21    0.26
2ZSKA       226      XRAY        2.550    0.23    0.27
3D8PA       163      XRAY        2.200    0.17    0.22
1WPUA       147      XRAY        1.480    0.21    0.24
2ICUA       229      XRAY        1.600    0.17    0.20
1DK8A       147      XRAY        1.570    0.17    0.20
2YWDA       191      XRAY        1.900    0.19    0.20
2EGJA       128      XRAY        1.800    0.20    0.22
1ZC3B       113      XRAY        2.000    0.22    0.23
3BJVA       161      XRAY        2.400    0.19    0.24
1PZXA       289      XRAY        2.000    0.20    0.25
1OJHA        65      XRAY        1.800    0.18    0.22
3CLAA       213      XRAY        1.750    0.16    1.00
1PX5A       349      XRAY        1.740    0.19    0.22
3FDJA       278      XRAY        1.800    0.16    0.19
2G38B       198      XRAY        2.200    0.25    0.31
2PN5A      1325      XRAY        2.700    0.24    0.28
2C9LY        63      XRAY        2.250    0.23    0.26
1O9RA       162      XRAY        1.450    0.18    0.20
2V75A       104      XRAY        1.800    0.20    0.25
2A6CA        83      XRAY        1.900    0.18    0.24
2QGZA       308      XRAY        2.400    0.23    0.25
2FR1A       486      XRAY        1.790    0.23    0.26
2H9EC        84      XRAY        2.200    0.23    0.27
2QKVA        96      XRAY        1.550    0.25    0.27
3EGRA        96      XRAY        2.650    0.19    0.23
1PFVA       551      XRAY        1.700    0.19    0.20
1CPQA       129      XRAY        1.720    0.15    1.00
1ZBSA       291      XRAY        2.300    0.23    0.29
2NOVA       496      XRAY        2.670    0.22    0.28
3BT3A       148      XRAY        2.500    0.22    0.27
1M1FA       110      XRAY        1.400    0.16    0.18
3ES1A       172      XRAY        1.910    0.17    0.20
1XZPA       482      XRAY        2.300    0.23    0.25
3EYEA       168      XRAY        1.450    0.19    0.22
2DG7A       195      XRAY        2.300    0.23    0.28
1W2LA        99      XRAY        1.300    0.14    0.17
1S69A       124      XRAY        1.680    0.20    0.20
2JFNA       285      XRAY        1.900    0.22    0.24
1OFLA       481      XRAY        1.700    0.14    0.18
2G3MA       693      XRAY        2.550    0.17    0.20
1HQZ1       141      XRAY        2.100    0.21    0.26
1GYTA       503      XRAY        2.500    0.17    0.21
3CLJA       157      XRAY        2.100    0.19    0.22
2PRGC        88      XRAY        2.300    0.21    0.26
2BWFA        77      XRAY        1.150    0.18    0.20
1U5HA       273      XRAY        1.650    0.27    0.27
1MWWA       128      XRAY        2.080    0.20    0.27
1GWMA       153      XRAY        1.150    0.13    0.16
2PUZA       419      XRAY        1.830    0.20    0.23
2OZNA       165      XRAY        1.600    0.21    0.25
2F6MB       109      XRAY        2.100    0.24    0.26
1UVJA       664      XRAY        1.900    0.24    0.27
1QO3C       137      XRAY        2.300    0.20    0.24
1POTA       325      XRAY        1.800    0.20    1.00
1NF7A       514      XRAY        2.650    0.30    0.28
3C37A       253      XRAY        1.700    0.22    0.25
2ZCAA       169      XRAY        1.800    0.19    0.21
3BBPD        71      XRAY        3.000    0.23    0.27
1JA1A       622      XRAY        1.800    0.21    0.23
1YCOA       279      XRAY        2.400    0.23    0.28
1OZJA       144      XRAY        2.400    0.22    0.27
2JE6A       277      XRAY        1.600    0.22    0.25
1TQ8A       163      XRAY        2.400    0.22    0.26
3BC8A       450      XRAY        1.650    0.17    0.20
1L5PA        93      XRAY        2.200    0.25    0.32
2AXWA       134      XRAY        1.050    0.15    0.17
2FUJA       137      XRAY        1.700    0.24    0.27
2AZJA       289      XRAY        2.400    0.32    0.35
1T95A       240      XRAY        1.900    0.26    0.25
2QECA       204      XRAY        1.900    0.20    0.24
1N4WA       504      XRAY        0.920    0.10    0.12
2I5VO       251      XRAY        1.100    0.16    0.17
1DVKA       173      XRAY        2.150    0.25    0.25
2QTFA       364      XRAY        2.000    0.19    0.23
2ZPMA        91      XRAY        0.980    0.15    0.18
2JIGA       224      XRAY        1.850    0.19    0.24
3EZUA       342      XRAY        1.950    0.19    0.23
2IHOA       293      XRAY        2.410    0.19    0.21
3EPOA       612      XRAY        2.100    0.16    0.23
2O34A       250      XRAY        1.950    0.21    0.27
1Y8XB        98      XRAY        2.400    0.24    0.26
1JP4A       308      XRAY        1.690    0.15    0.18
1QLWA       328      XRAY        1.090    0.14    0.16
2B5ID       217      XRAY        2.300    0.23    0.27
3E8SA       227      XRAY        2.100    0.16    0.18
2HY1A       280      XRAY        1.930    0.28    0.23
1GZSB       165      XRAY        2.300    0.23    0.26
2HZLA       365      XRAY        1.400    0.17    0.18
3CENA       234      XRAY        1.600    0.25    0.29
2DG1A       333      XRAY        1.720    0.17    0.20
2BPTA       861      XRAY        1.990    0.17    0.23
2W1ZA       368      XRAY        1.970    0.20    0.24
2GO8A       122      XRAY        2.300    0.23    0.26
1ZD8A       227      XRAY        1.480    0.23    0.24
3BBLA       287      XRAY        2.350    0.24    0.26
1BH9B        89      XRAY        2.600    0.20    0.26
1HUXA       270      XRAY        3.000    0.24    0.28
2O23A       265      XRAY        1.200    0.12    0.15
2R4IA       123      XRAY        1.600    0.18    0.20
1LQAA       346      XRAY        1.600    0.15    0.19
1LUCB       324      XRAY        1.500    0.18    1.00
1VAJA       214      XRAY        1.820    0.20    0.23
2J0ST       150      XRAY        2.210    0.19    0.22
2E0IA       440      XRAY        2.800    0.22    0.25
1ZJCA       418      XRAY        1.800    0.17    0.21
1J98A       157      XRAY        1.200    0.13    0.15
2QTCA       886      XRAY        1.770    0.23    0.26
3G6SA       267      XRAY        2.500    0.18    0.23
2B5WA       357      XRAY        1.600    0.15    0.19
1HBNB       442      XRAY        1.160    0.12    0.19
1B5PA       385      XRAY        1.800    0.19    0.24
1I1JA       108      XRAY        1.390    0.21    0.23
3FGVA       106      XRAY        1.300    0.13    0.15
2FCBA       173      XRAY        1.740    0.19    0.28
2CIWA       299      XRAY        1.150    0.15    0.17
1PPJA       446      XRAY        2.100    0.22    0.26
2II3A       262      XRAY        2.170    0.20    0.26
3EXQA       161      XRAY        2.000    0.23    0.25
2BO9B       222      XRAY        1.600    0.15    0.18
1ZYLA       328      XRAY        2.800    0.21    0.28
1R7LA       110      XRAY        2.000    0.22    0.26
1M0KA       262      XRAY        1.430    0.13    0.18
3D3MA       168      XRAY        1.900    0.21    0.26
1FWXA       595      XRAY        1.600    0.26    0.26
1WTJA       343      XRAY        1.550    0.19    0.21
1PP7U       131      XRAY        2.450    0.20    0.25
1APYA       162      XRAY        2.000    0.17    0.22
1X7DA       350      XRAY        1.600    0.17    0.19
2PT7A       330      XRAY        2.400    0.23    0.27
1XMTA       103      XRAY        1.150    0.15    0.17
1RLWA       126      XRAY        2.400    0.23    0.27
1VEFA       395      XRAY        1.350    0.20    0.21
2RL8A       154      XRAY        1.450    0.22    0.24
1GXQA       106      XRAY        2.000    0.20    0.27
1YV9A       264      XRAY        2.800    0.22    0.28
1XV5A       401      XRAY        1.730    0.17    0.20
2VJVA       159      XRAY        1.900    0.19    0.23
1B3AA        67      XRAY        1.600    0.17    0.24
1DY5A       124      XRAY        0.870    0.10    0.12
1ZS4A        83      XRAY        1.700    0.21    0.23
1WRDA       103      XRAY        1.750    0.21    0.26
2RA9A       150      XRAY        1.400    0.16    0.20
2D4PA       141      XRAY        1.700    0.17    0.20
1K0EA       453      XRAY        2.000    0.20    0.32
3ER7A       131      XRAY        1.500    0.18    0.21
1UGIA        84      XRAY        1.550    0.22    0.29
1G55A       343      XRAY        1.800    0.21    0.25
1THFD       253      XRAY        1.450    0.20    0.21
2YX0A       342      XRAY        2.210    0.19    0.24
2D0BA       310      XRAY        2.100    0.22    0.27
2R2YA       153      XRAY        1.700    0.21    0.23
2R01A       210      XRAY        1.150    0.15    0.17
1OBRA       326      XRAY        2.300    0.15    1.00
3EDVA       323      XRAY        1.950    0.20    0.25
3D89A       157      XRAY        2.070    0.20    0.23
1Y7RA       133      XRAY        1.700    0.17    0.22
1H4GA       207      XRAY        1.100    0.16    0.18
1OWCA       427      XRAY        2.200    0.16    0.21
2CXNA       557      XRAY        1.400    0.17    0.19
2ZBTA       297      XRAY        1.650    0.19    0.21
1WB9A       800      XRAY        2.100    0.19    0.23
2HTIA       185      XRAY        2.500    0.21    0.26
1CR5A       189      XRAY        2.300    0.23    0.28
2CWYA        94      XRAY        1.850    0.18    0.21
2IY9A       347      XRAY        1.800    0.20    0.23
2J8KA       201      XRAY        1.500    0.17    0.18
2QJTA       352      XRAY        2.300    0.20    0.25
2C71A       216      XRAY        1.050    0.12    0.14
2I7GA       376      XRAY        1.730    0.17    0.20
1XEQA       103      XRAY        2.100    0.21    0.26
3E7JA       749      XRAY        2.100    0.20    0.23
1EWNA       219      XRAY        2.100    0.23    0.26
2VDRA       452      XRAY        2.400    0.15    0.19
1Q77A       138      XRAY        2.700    0.22    0.26
3CG3A       320      XRAY        1.800    0.20    0.23
3F8BA       116      XRAY        2.000    0.22    0.27
1VRBA       342      XRAY        2.600    0.22    0.27
1J1IA       296      XRAY        1.860    0.22    0.25
2BJ0A       203      XRAY        2.000    0.21    0.25
2PGFA       371      XRAY        1.890    0.16    0.20
2OZEA       298      XRAY        1.830    0.19    0.22
1NOXA       205      XRAY        1.590    0.19    0.20
1M4JA       142      XRAY        1.600    0.23    0.25
2VEOA       441      XRAY        2.200    0.19    0.22
2RK9A       145      XRAY        1.600    0.21    0.23
1BGVA       449      XRAY        1.900    0.17    1.00
1CFBA       205      XRAY        2.000    0.20    1.00
1FL7B       111      XRAY        3.000    0.26    0.29
2DREA       180      XRAY        2.000    0.24    0.28
1AM9A        82      XRAY        2.300    0.22    0.28
2RKVA       451      XRAY        1.600    0.18    0.21
1Z0JB        59      XRAY        1.320    0.21    0.23
1I71A        83      XRAY        1.450    0.17    0.20
1X1TA       260      XRAY        1.520    0.20    0.21
3EBEA       200      XRAY        2.300    0.20    0.25
1JIXA       351      XRAY        1.650    0.20    0.21
1A0CA       438      XRAY        2.500    0.17    0.18
2C31A       568      XRAY        1.730    0.15    0.17
2IABA       155      XRAY        2.000    0.18    0.23
3DNSA       135      XRAY        2.100    0.20    0.25
1RHYA       202      XRAY        2.300    0.19    0.23
1UWWA       191      XRAY        1.400    0.19    0.21
1X8YA        86      XRAY        2.200    0.28    0.30
1VCTA       205      XRAY        1.850    0.21    0.25
2PUHA       286      XRAY        1.820    0.17    0.20
1ZTDA       133      XRAY        2.000    0.23    0.27
3BRUA       222      XRAY        2.300    0.17    0.20
2H88B       252      XRAY        1.740    0.18    0.21
1YQFA       203      XRAY        2.300    0.26    0.27
1BUPA       386      XRAY        1.700    0.19    0.22
1OYWA       523      XRAY        1.800    0.21    0.24
3FSDA       134      XRAY        1.700    0.17    0.22
1KNYA       253      XRAY        2.500    0.17    1.00
2VECA       256      XRAY        1.850    0.18    0.21
2PTFA       233      XRAY        2.350    0.20    0.25
1M4UA       206      XRAY        2.420    0.24    0.27
1TWUA       139      XRAY        2.000    0.21    0.23
1VQOB       338      XRAY        2.200    0.21    0.25
1QGRA       876      XRAY        2.300    0.23    0.28
1V84A       253      XRAY        1.820    0.21    0.24
1JSUC        84      XRAY        2.300    0.19    0.26
2YY0A        53      XRAY        2.400    0.24    0.29
1S1FA       406      XRAY        1.500    0.20    0.22
2YUTA       207      XRAY        2.200    0.19    0.22
1FCQA       350      XRAY        1.600    0.19    0.23
2GOPA       347      XRAY        2.000    0.21    0.26
1RKDA       309      XRAY        1.840    0.22    0.26
2VLGA       111      XRAY        1.700    0.20    0.24
2RH3A       121      XRAY        1.700    0.18    0.21
1LDDA        74      XRAY        2.000    0.20    0.27
2FJ8A       125      XRAY        1.190    0.21    0.24
1YQGA       263      XRAY        1.900    0.20    0.24
1ZCEA       155      XRAY        1.300    0.20    0.21
2E0AA       394      XRAY        1.860    0.20    0.23
2OUCA       142      XRAY        2.200    0.23    0.29
3BO5A       290      XRAY        1.590    0.16    0.20
2BJIA       277      XRAY        1.240    0.15    0.19
1VHTA       218      XRAY        1.590    0.21    0.25
3DS4A        86      XRAY        1.120    0.21    0.23
1AOCA       175      XRAY        2.000    0.19    0.28
3EGPA       108      XRAY        2.400    0.25    0.28
3B2YA       275      XRAY        1.740    0.18    0.21
2OMDA       154      XRAY        2.000    0.19    0.21
1CUNA       213      XRAY        2.000    0.22    0.26
1UYLA       236      XRAY        1.400    0.20    0.23
2NLIA       368      XRAY        1.590    0.18    0.20
3FSAA       125      XRAY        0.980    0.12    0.14
3FSEA       365      XRAY        1.900    0.18    0.22
1CG2A       393      XRAY        2.500    0.20    0.22
2QLTA       275      XRAY        1.600    0.17    0.20
1XVAA       292      XRAY        2.200    0.20    0.26
1YRKA       126      XRAY        1.700    0.18    0.22
2QWXA       231      XRAY        1.500    0.19    0.21
2ZU0C       267      XRAY        2.200    0.23    0.26
1UALA       274      XRAY        1.800    0.18    0.21
2VSGA       358      XRAY        2.700    0.20    1.00
2C1XA       456      XRAY        1.900    0.19    0.23
1KA8A       100      XRAY        2.950    0.24    0.28
2E8EA       132      XRAY        1.700    0.21    0.23
1SBPA       310      XRAY        1.700    0.18    1.00
1UZ3A       102      XRAY        1.100    0.14    0.20
2GB3A       409      XRAY        2.500    0.23    0.27
2IMJA       166      XRAY        1.500    0.17    0.19
2DSJA       423      XRAY        1.800    0.20    0.22
3CI0K       298      XRAY        2.200    0.20    0.26
3BWHA       245      XRAY        1.000    0.17    0.18
2NUTB       753      XRAY        2.300    0.22    0.27
2Q71A       356      XRAY        1.900    0.16    0.20
3CQ9A       227      XRAY        2.200    0.18    0.20
2QYCA       103      XRAY        1.900    0.18    0.24
2H09A       155      XRAY        2.100    0.24    0.26
1UWVA       433      XRAY        1.950    0.19    0.23
1WA5B       530      XRAY        2.000    0.23    0.27
1OBBA       480      XRAY        1.900    0.20    0.23
1NFPA       228      XRAY        1.600    0.17    1.00
2QQ9A       226      XRAY        1.710    0.24    0.29
3BH0A       315      XRAY        2.350    0.24    0.28
1N71A       180      XRAY        1.800    0.21    0.24
1WLUA       136      XRAY        1.450    0.19    0.19
2E9XB       185      XRAY        2.300    0.20    0.23
1ML9A       302      XRAY        1.980    0.20    0.26
1VZYA       291      XRAY        1.970    0.20    0.23
1VMOA       163      XRAY        2.200    0.19    1.00
1S35A       214      XRAY        2.400    0.22    0.26
2FDOA        94      XRAY        2.400    0.20    0.25
1AQCA       172      XRAY        2.300    0.21    0.30
2QM4A       235      XRAY        2.300    0.18    0.24
1WDDA       477      XRAY        1.350    0.16    0.18
3CRNA       132      XRAY        1.580    0.18    0.22
1R1HA       696      XRAY        1.950    0.21    0.26
1SMXA        96      XRAY        1.800    0.20    0.23
1RWHA       757      XRAY        1.250    0.11    0.14
1COJA       212      XRAY        1.900    0.17    0.20
1DFMA       223      XRAY        1.500    0.19    0.22
1IZOA       417      XRAY        2.100    0.25    0.28
3DI5A       168      XRAY        2.010    0.23    0.27
1DT1A       129      XRAY        1.800    0.20    0.26
1WNYA       186      XRAY        1.600    0.18    0.21
3CZXA       182      XRAY        1.600    0.18    0.22
2P1AA       154      XRAY        2.100    0.22    0.27
1T6LA       290      XRAY        1.850    0.24    0.27
2VTWA       205      XRAY        2.000    0.18    0.21
3G3LA       327      XRAY        2.200    0.17    0.21
1N3LA       372      XRAY        1.180    0.18    0.22
2UWIA       142      XRAY        2.000    0.21    0.25
1ZVNA        99      XRAY        2.160    0.17    0.24
3F9SA       146      XRAY        1.760    0.17    0.21
1T0FA       276      XRAY        1.850    0.21    0.23
1VQO3        92      XRAY        2.200    0.21    0.25
2PFSA       150      XRAY        2.250    0.20    0.26
2W07A       218      XRAY        2.200    0.23    0.28
2FGSA       179      XRAY        2.900    0.26    0.28
1IVNA       190      XRAY        1.900    0.23    0.26
3BN0A       112      XRAY        2.000    0.24    0.29
2VSFA       602      XRAY        2.900    0.21    0.29
2DOQD        94      XRAY        3.000    0.26    0.30
1JYOA       130      XRAY        1.900    0.23    0.26
1U20A       212      XRAY        2.100    0.21    0.25
3B9TA       484      XRAY        1.580    0.14    0.18
1RYPJ       204      XRAY        1.900    0.29    0.33
1FL0A       171      XRAY        1.500    0.22    0.22
2NT2A       145      XRAY        2.100    0.14    0.17
1SJ1A        66      XRAY        1.500    0.20    0.22
2POIA        94      XRAY        1.800    0.20    0.21
2IG3A       127      XRAY        2.150    0.21    0.26
2J2ZB       173      XRAY        2.300    0.21    0.24
1A0PA       290      XRAY        2.500    0.22    0.29
1C8UA       285      XRAY        1.900    0.23    0.25
1YM5A       300      XRAY        2.050    0.19    0.25
2ZAHA       331      XRAY        2.810    0.21    0.22
3EBHA       889      XRAY        1.650    0.18    0.20
1N7VA       555      XRAY        2.200    0.24    0.26
2ZDBA       195      XRAY        2.000    0.21    0.24
2ZBWA       335      XRAY        2.100    0.22    0.26
1SFFA       426      XRAY        1.900    0.16    0.19
1Y8QA       346      XRAY        2.250    0.21    0.25
2P90A       319      XRAY        2.350    0.20    0.25
3DXRA        89      XRAY        2.500    0.25    0.28
2VPVA       166      XRAY        2.700    0.21    0.24
3ER6A       209      XRAY        1.900    0.19    0.23
1F2TB       148      XRAY        1.600    0.19    0.23
3FZVA       306      XRAY        2.710    0.23    0.28
2RJ2A       185      XRAY        1.700    0.19    0.21
1U5KA       244      XRAY        2.000    0.20    0.21
2A7KA       250      XRAY        2.240    0.19    0.24
3EJ9B        70      XRAY        1.500    0.21    0.25
2G5GX       268      XRAY        1.900    0.21    0.24
3CGGA       195      XRAY        2.000    0.17    0.21
1MJHA       162      XRAY        1.700    0.21    0.25
1FP1D       372      XRAY        1.820    0.26    0.26
1RWZA       245      XRAY        1.800    0.22    0.24
1SG1X       161      XRAY        2.400    0.24    0.27
2VXQA        96      XRAY        1.900    0.18    0.23
2EZVA       269      XRAY        2.400    0.22    0.27
2Q6KA       283      XRAY        1.550    0.20    0.21
2Z4IA       233      XRAY        2.600    0.22    0.27
2QI2A       347      XRAY        2.900    0.21    0.26
1NF9A       207      XRAY        1.500    0.16    0.23
3DXQA       301      XRAY        2.550    0.24    0.28
1T6CA       315      XRAY        1.530    0.16    0.22
1Y71A       130      XRAY        1.950    0.22    0.27
2C92A       160      XRAY        1.600    0.18    0.22
1S7JA       262      XRAY        2.300    0.23    0.27
2IRPA       208      XRAY        2.400    0.20    0.25
1S7KA       182      XRAY        1.800    0.22    0.27
1HZTA       190      XRAY        1.450    0.19    0.22
2VLQA        86      XRAY        1.600    0.17    0.20
2PHNA       254      XRAY        1.350    0.16    0.19
2ZUVA       759      XRAY        1.850    0.15    0.19
2OPJA       327      XRAY        1.600    0.20    0.23
3DP7A       363      XRAY        2.330    0.19    0.25
1NA6A       404      XRAY        2.100    0.25    0.28
2GPYA       233      XRAY        1.900    0.21    0.25
2ESNA       310      XRAY        2.100    0.20    0.25
1H12A       405      XRAY        1.200    0.11    0.13
1NULA       152      XRAY        1.800    0.19    0.23
1LDJA       760      XRAY        3.000    0.25    0.29
1VQOI       162      XRAY        2.200    0.21    0.25
1IK9A       213      XRAY        2.300    0.23    0.27
2IKBA       167      XRAY        1.700    0.20    0.25
2Z9WA       392      XRAY        1.700    0.15    0.18
1E1OA       504      XRAY        2.120    0.20    0.23
1VI6A       208      XRAY        1.950    0.21    0.24
1KV7A       488      XRAY        1.400    0.18    0.22
1QR0A       228      XRAY        1.900    0.22    0.28
1UKFA       188      XRAY        1.350    0.20    0.22
3FEGA       379      XRAY        1.300    0.16    0.19
2PTTB       112      XRAY        1.630    0.19    0.24
2PSTX        74      XRAY        1.800    0.19    0.23
1JIWI       106      XRAY        1.740    0.18    0.20
1XOVA       326      XRAY        1.800    0.17    0.20
2FCKA       181      XRAY        1.700    0.21    0.24
2QJZA       123      XRAY        1.250    0.18    0.20
1H16A       759      XRAY        1.530    0.14    0.16
2DYJA        95      XRAY        1.840    0.20    0.24
3EEFA       182      XRAY        2.350    0.20    0.24
1YHTA       367      XRAY        2.000    0.15    0.21
1U69A       163      XRAY        1.600    0.17    0.19
1TGSI        56      XRAY        1.800    0.19    1.00
1FUKA       165      XRAY        1.750    0.26    0.25
1V54I        73      XRAY        1.800    0.20    0.23
1PF5A       131      XRAY        2.500    0.20    0.22
1R2ZA       274      XRAY        1.630    0.21    0.23
2BLNA       305      XRAY        1.200    0.14    0.16
3F0DA       183      XRAY        1.200    0.19    0.21
2P58C       116      XRAY        1.800    0.19    0.22
1KOEA       172      XRAY        1.500    0.19    0.22
1TZFA       259      XRAY        2.100    0.20    0.25
2IAIA       230      XRAY        1.650    0.17    0.21
3CETA       334      XRAY        1.800    0.22    0.25
2O98P        52      XRAY        2.700    0.18    0.26
2I6CA       160      XRAY        1.300    0.16    0.18
3DGBA       382      XRAY        1.700    0.19    0.21
2F9SA       151      XRAY        1.400    0.16    0.17
2Q5ZA       114      XRAY        2.300    0.18    0.21
1Q1HA       110      XRAY        2.900    0.34    0.32
2HD0A       128      XRAY        2.280    0.23    0.27
2IVNA       330      XRAY        1.650    0.21    0.22
2J6BA       109      XRAY        1.300    0.16    0.19
3DGPA        80      XRAY        1.800    0.20    0.24
2RJOA       332      XRAY        2.050    0.23    0.28
1F3UB       171      XRAY        1.700    0.23    0.26
1UXOA       192      XRAY        1.800    0.12    0.18
2R41A       110      XRAY        2.900    0.18    0.24
2ACFA       182      XRAY        1.400    0.17    0.19
3CRYA       188      XRAY        1.700    0.18    0.22
2FDRA       229      XRAY        2.000    0.18    0.23
1A8YA       367      XRAY        2.400    0.19    0.24
2Q83A       346      XRAY        2.500    0.20    0.21
3B7SA       616      XRAY        1.470    0.13    0.17
3FG8A       118      XRAY        1.800    0.17    0.22
1T9IA       163      XRAY        1.600    0.19    0.21
1JMAB       167      XRAY        2.650    0.24    0.26
1E0CA       271      XRAY        1.800    0.18    0.23
3C26A       266      XRAY        2.000    0.18    0.24
1GVFA       286      XRAY        1.450    0.13    0.17
1SD4A       126      XRAY        2.000    0.21    0.24
2HZTA       107      XRAY        2.000    0.24    0.28
1P90A       145      XRAY        1.800    0.19    0.26
1C1ZA       326      XRAY        2.870    0.24    0.24
1OXJA       173      XRAY        1.800    0.23    0.24
2NP5A       203      XRAY        1.800    0.18    0.22
3EGCA       291      XRAY        2.350    0.26    0.30
1ORRA       347      XRAY        1.500    0.18    0.23
2PBPA       258      XRAY        1.800    0.17    0.21
2AUWA       170      XRAY        1.850    0.20    0.24
1X9FC       153      XRAY        2.600    0.21    0.25
2V84A       343      XRAY        1.780    0.24    0.26
2RIHA       141      XRAY        2.100    0.20    0.24
3BTPB        63      XRAY        2.300    0.21    0.26
2D0IA       333      XRAY        1.950    0.23    0.27
1CDCA        99      XRAY        2.000    0.19    1.00
2HP0A       466      XRAY        1.500    0.15    0.17
1ELUA       390      XRAY        1.550    0.22    0.26
2D48A       129      XRAY        1.650    0.22    0.25
2I7XA       717      XRAY        2.500    0.21    0.29
1QE3A       489      XRAY        1.500    0.22    0.24
3CI0J       163      XRAY        2.200    0.20    0.26
1DPBA       243      XRAY        2.500    0.19    1.00
3C5IA       369      XRAY        2.200    0.21    0.26
2B0RA       202      XRAY        2.600    0.22    0.27
3BEYA        96      XRAY        2.400    0.21    0.26
2V1YA       108      XRAY        2.400    0.24    0.29
2FMAA        59      XRAY        0.850    0.13    0.15
1F4PA       147      XRAY        1.300    0.13    0.17
1XS1A       193      XRAY        1.800    0.16    0.20
2NS6A       185      XRAY        2.100    0.24    0.29
1NV8A       284      XRAY        2.200    0.19    0.25
1G2CB        43      XRAY        2.300    0.23    0.29
2C5AA       379      XRAY        1.400    0.10    0.14
2GB7A       305      XRAY        1.700    0.21    0.24
1MWPA        96      XRAY        1.800    0.20    0.24
2VSDA       105      XRAY        1.820    0.21    0.25
1HKQA       132      XRAY        2.750    0.24    0.27
2RFRA       155      XRAY        1.160    0.14    0.17
1OK0A        74      XRAY        0.930    0.10    0.13
2I0MA       216      XRAY        2.400    0.24    0.29
1P2FA       220      XRAY        1.800    0.20    0.22
2F96A       224      XRAY        2.090    0.16    0.20
1F0KA       364      XRAY        1.900    0.22    0.25
1NRJA       158      XRAY        1.700    0.20    0.23
2CKXA        83      XRAY        1.900    0.21    0.23
3DRZA       107      XRAY        1.900    0.20    0.23
1XU1R        42      XRAY        1.900    0.17    0.20
1BCPD       110      XRAY        2.700    0.23    1.00
1LCYA       325      XRAY        2.000    0.25    0.27
2Q3SA       206      XRAY        2.100    0.15    0.22
3BJ5A       147      XRAY        2.200    0.20    0.26
3G3SA       249      XRAY        1.800    0.20    0.24
2GPEA        52      XRAY        1.900    0.20    0.25
1R2JA       366      XRAY        2.100    0.25    0.26
1REQB       637      XRAY        2.000    0.22    0.28
2PSBA       320      XRAY        2.100    0.22    0.27
2OBXA       157      XRAY        2.530    0.22    0.28
1PKOA       139      XRAY        1.450    0.19    0.22
1KXPD       458      XRAY        2.100    0.22    0.24
1V70A       105      XRAY        1.300    0.20    0.20
2OQ1A       254      XRAY        1.900    0.21    0.26
1G3PA       217      XRAY        1.460    0.19    0.23
2GIBA       103      XRAY        1.750    0.19    0.23
1XIPA       388      XRAY        2.500    0.21    0.25
2W9ZA       257      XRAY        2.450    0.23    0.27
1TS9A       102      XRAY        1.700    0.21    0.24
1VHSA       175      XRAY        1.800    0.24    0.28
2PH5A       480      XRAY        2.500    0.20    0.26
2DVYA       226      XRAY        3.000    0.25    0.32
2Z5BB       179      XRAY        1.960    0.24    0.29
2FQ6A       415      XRAY        1.780    0.17    0.23
2E8GA       241      XRAY        1.700    0.20    0.24
1Z0HA       438      XRAY        2.000    0.23    0.28
2D5MA       190      XRAY        1.050    0.14    0.16
3BGHA       236      XRAY        2.450    0.24    0.28
2QMIA       447      XRAY        2.200    0.20    0.24
2HNFA       133      XRAY        1.800    0.44    0.28
2BAZA       142      XRAY        2.300    0.23    0.24
2HA9A       446      XRAY        2.700    0.20    0.27
2FXUA       375      XRAY        1.350    0.18    0.20
1ZR6A       503      XRAY        1.550    0.18    0.20
2QNGA       199      XRAY        1.400    0.17    0.19
3CLWA       507      XRAY        2.200    0.20    0.24
1V54L        47      XRAY        1.800    0.20    0.23
2W2RA       228      XRAY        1.830    0.16    0.18
1EZJA       115      XRAY        1.900    0.26    0.29
1XDYA       298      XRAY        2.200    0.23    0.26
2J011        98      XRAY        2.800    0.27    0.31
2BKMA       128      XRAY        1.500    0.17    0.19
1N69A        81      XRAY        2.200    0.22    0.26
3D3BJ        87      XRAY        1.300    0.17    0.20
3BLEA       337      XRAY        2.000    0.22    0.25
2VY9A       123      XRAY        2.300    0.23    0.28
4UBPA       101      XRAY        1.550    0.15    0.19
1D2VA       104      XRAY        1.750    0.24    0.30
2GHTA       181      XRAY        1.800    0.24    0.23
1UURA       473      XRAY        2.700    0.21    0.27
2EK8A       421      XRAY        1.800    0.21    0.24
2I76A       276      XRAY        3.000    0.24    0.29
1YRTA       364      XRAY        2.100    0.24    0.27
3C86A       328      XRAY        1.800    0.16    0.19
2IC6A        78      XRAY        1.150    0.16    0.18
2RHMA       193      XRAY        1.700    0.18    0.22
2G3RA       123      XRAY        1.250    0.20    0.24
2HFTA       218      XRAY        1.690    0.20    0.25
1G3QA       237      XRAY        2.000    0.21    0.24
1O7DC       159      XRAY        2.700    0.26    0.29
2PEQA       134      XRAY        1.900    0.20    0.25
1MXRA       375      XRAY        1.420    0.16    0.18
2AOUA       292      XRAY        2.300    0.21    0.26
1WMAA       276      XRAY        1.240    0.13    0.17
2O8PA       227      XRAY        1.820    0.20    0.24
2V3AA       384      XRAY        2.400    0.17    0.20
1TWFL        70      XRAY        2.300    0.26    0.29
2RFEE        40      XRAY        2.900    0.23    0.27
1PJXA       314      XRAY        0.850    0.11    0.13
2CXHA       217      XRAY        1.800    0.18    0.21
3BJKA       153      XRAY        1.900    0.17    0.21
1X9UA       116      XRAY        1.800    0.20    0.24
1E8YA       966      XRAY        2.000    0.24    0.30
2GSCA       128      XRAY        2.450    0.22    0.28
2OAIA        94      XRAY        1.800    0.18    0.20
2EZ2A       456      XRAY        1.850    0.17    0.21
2HJMA       103      XRAY        2.900    0.23    0.28
3DB2A       354      XRAY        1.700    0.14    0.17
2GWFA       157      XRAY        2.300    0.21    0.24
2OGXA       276      XRAY        1.600    0.17    0.20
1VL4A       447      XRAY        1.950    0.18    0.22
2E5VA       472      XRAY        2.090    0.19    0.21
2H0BA       184      XRAY        2.100    0.19    0.23
2SCPA       174      XRAY        2.000    0.18    1.00
1WRJA       156      XRAY        2.000    0.19    0.22
1G6SA       427      XRAY        1.500    0.15    0.17
2QSBA        89      XRAY        1.300    0.15    0.18
1R62A       160      XRAY        1.600    0.24    0.25
1J5YA       187      XRAY        2.300    0.19    0.23
2PHZA       311      XRAY        2.150    0.20    0.23
3B5HA       184      XRAY        2.800    0.24    0.29
1D2FA       390      XRAY        2.500    0.20    0.26
2OYYA        76      XRAY        2.500    0.24    0.27
1N8VA       112      XRAY        1.390    0.18    0.20
2OXGA       108      XRAY        1.400    0.17    0.19
1DW0A       112      XRAY        1.820    0.17    0.21
2A1VA       144      XRAY        2.150    0.16    0.23
2BRJA       188      XRAY        1.500    0.17    0.19
2B5AA        77      XRAY        1.540    0.17    0.20
2R18A       139      XRAY        2.300    0.23    0.26
1OUWA       152      XRAY        1.370    0.15    0.18
1CB8A       678      XRAY        1.900    0.20    0.26
1H4VB       421      XRAY        2.400    0.21    0.26
5EAUA       548      XRAY        2.150    0.24    0.29
1QYNA       153      XRAY        2.350    0.24    0.27
2PMAA       146      XRAY        1.890    0.19    0.21
2E7YA       280      XRAY        1.970    0.20    0.25
1X1ZA       252      XRAY        1.450    0.16    0.18
1S1QA       145      XRAY        2.000    0.19    0.24
2VQ2A       225      XRAY        1.540    0.17    0.18
2ZADA       345      XRAY        1.600    0.18    0.20
3CRKC        87      XRAY        2.300    0.21    0.25
1RYP1       222      XRAY        1.900    0.29    0.33
3THIA       371      XRAY        2.000    0.20    0.26
3BKNB       161      XRAY        2.720    0.18    0.23
2FP1A       166      XRAY        1.550    0.18    0.21
3EDSA       153      XRAY        1.760    0.26    0.28
2RJZA       147      XRAY        2.200    0.20    0.23
1A41A       234      XRAY        2.300    0.23    0.31
2C6JA       338      XRAY        3.000    0.25    0.31
2VVYA       169      XRAY        2.690    0.22    0.24
1LVMA       229      XRAY        1.800    0.17    0.23
2VBUA       136      XRAY        1.700    0.16    0.21
3D1MA       168      XRAY        1.700    0.19    0.23
2J01N       140      XRAY        2.800    0.27    0.31
2CN3A       737      XRAY        1.950    0.18    0.20
1Q2HA        69      XRAY        1.700    0.25    0.27
3EPVA       109      XRAY        1.740    0.20    0.26
3BZ1D       352      XRAY        2.900    0.25    0.29
2ODFA       257      XRAY        1.900    0.19    0.23
2CHCA       170      XRAY        1.690    0.17    0.20
2ZE3A       275      XRAY        1.650    0.22    0.23
1O97D       320      XRAY        1.600    0.20    0.23
1JNRA       643      XRAY        1.600    0.18    0.20
3FM2A       135      XRAY        1.800    0.20    0.22
1XMEA       568      XRAY        2.300    0.22    0.24
2H84A       374      XRAY        2.900    0.20    0.23
2H5NA       133      XRAY        2.010    0.19    0.24
1Y8CA       246      XRAY        2.500    0.22    0.28
2VBKA       514      XRAY        1.250    0.12    0.14
2CXIA       348      XRAY        1.940    0.19    0.23
2QKHB        42      XRAY        1.900    0.18    0.18
1DOWA       205      XRAY        1.800    0.20    0.23
2Z8AA       146      XRAY        1.060    0.14    0.16
3DO6A       543      XRAY        1.850    0.16    0.20
1EA5A       537      XRAY        1.800    0.18    0.20
1CA1A       370      XRAY        1.900    0.21    0.25
1JGSA       138      XRAY        2.300    0.25    0.29
1O54A       277      XRAY        1.650    0.16    0.19
3ED4A       502      XRAY        1.700    0.20    0.24
1X79B       112      XRAY        2.410    0.23    0.28
2IWRA       178      XRAY        1.500    0.15    0.21
1TM0A       350      XRAY        2.800    0.31    0.31
1UB9A       100      XRAY        2.050    0.22    0.24
2EAYA       233      XRAY        1.950    0.21    0.25
2QACA       146      XRAY        1.700    0.17    0.23
2V26A       784      XRAY        1.750    0.20    0.23
1WWCA       118      XRAY        1.900    0.19    0.29
3C8LA       122      XRAY        1.220    0.16    0.18
1VFRA       218      XRAY        1.800    0.19    0.21
3BDWA       123      XRAY        2.500    0.24    0.27
2VQET       106      XRAY        2.500    0.26    0.28
2DE3A       365      XRAY        1.600    0.18    0.20
2BRYA       497      XRAY        1.450    0.18    0.22
1HYEA       313      XRAY        1.900    0.19    0.23
2VP4A       230      XRAY        2.200    0.20    0.25
1WSUA       124      XRAY        2.300    0.22    0.28
2P17A       277      XRAY        1.520    0.19    0.21
1OBOA       169      XRAY        1.200    0.19    0.20
1MOXC        50      XRAY        2.500    0.24    0.29
2NRLA       147      XRAY        0.910    0.15    0.15
3C18A       290      XRAY        1.900    0.19    0.23
1E2KA       331      XRAY        1.700    0.21    0.25
1WT6A        81      XRAY        1.600    0.23    0.27
2CXKA        95      XRAY        1.850    0.24    0.26
2V0XA       235      XRAY        2.200    0.21    0.26
1G12A       167      XRAY        1.600    0.22    0.23
2PW8I        65      XRAY        1.840    0.18    0.23
2FKBA       180      XRAY        2.000    0.20    0.23
2ETXA       209      XRAY        1.330    0.20    0.23
1VQOY       241      XRAY        2.200    0.21    0.25
2VQEI       128      XRAY        2.500    0.26    0.28
1YSPA       181      XRAY        1.800    0.21    0.26
3EMFA       116      XRAY        2.000    0.19    0.24
1CTFA        74      XRAY        1.700    0.17    1.00
3EI9A       432      XRAY        1.550    0.17    0.19
2OZGA       396      XRAY        2.000    0.16    0.21
1O6AA        96      XRAY        1.850    0.17    0.21
2Q00A       129      XRAY        2.400    0.23    0.27
3F0CA       216      XRAY        2.960    0.22    0.27
1F8MA       429      XRAY        1.800    0.21    0.25
2VVEA       254      XRAY        1.770    0.18    0.23
3CLLA       300      XRAY        2.300    0.17    0.19
1ODHA       174      XRAY        2.850    0.22    0.28
1XFKA       336      XRAY        1.800    0.20    0.23
1CTJA        89      XRAY        1.100    0.14    0.19
1P91A       269      XRAY        2.800    0.25    0.30
2QFLA       267      XRAY        1.900    0.21    0.29
1QWJA       229      XRAY        2.800    0.24    0.30
1LRZA       426      XRAY        2.100    0.18    0.21
1LVFA       110      XRAY        2.100    0.27    0.27
1T92A       116      XRAY        1.600    0.17    0.20
1LSSA       140      XRAY        2.300    0.22    0.27
2VK8A       563      XRAY        1.420    0.18    0.19
2Q18X       293      XRAY        2.100    0.20    0.22
2QNTA       141      XRAY        1.400    0.17    0.20
2B2AA       199      XRAY        2.220    0.24    0.26
1NWAA       203      XRAY        1.500    0.16    0.18
1P1JA       533      XRAY        1.700    0.17    0.19
1Z1YA       186      XRAY        2.000    0.24    0.28
1WDUA       245      XRAY        2.400    0.23    0.25
3G33B       306      XRAY        3.000    0.28    0.31
3DR2A       305      XRAY        1.670    0.21    0.24
1OPCA       110      XRAY        1.950    0.23    0.27
1P5VB       147      XRAY        1.700    0.20    0.24
2A9DA       372      XRAY        1.700    0.16    0.19
1ATIA       505      XRAY        2.750    0.23    0.29
1HZDA       272      XRAY        2.200    0.21    0.25
3DCLA       284      XRAY        2.250    0.17    0.21
1XWDC       252      XRAY        2.920    0.22    0.26
2OAP1       511      XRAY        2.950    0.23    0.23
1SC3B        88      XRAY        1.800    0.21    0.24
2VPNA       316      XRAY        1.550    0.16    0.20
1UZMA       247      XRAY        1.490    0.20    0.23
2FR7A       412      XRAY        2.010    0.22    0.23
2J01U       118      XRAY        2.800    0.27    0.31
3BP6B       202      XRAY        1.600    0.19    0.22
1IRQA        71      XRAY        1.500    0.21    0.23
2A7BA       120      XRAY        1.650    0.18    0.23
2E1ZA       415      XRAY        1.980    0.19    0.22
3FYBA       104      XRAY        1.800    0.19    0.22
3EB5A        74      XRAY        2.000    0.22    0.28
3PRNA       289      XRAY        1.900    0.17    0.19
1I9ZA       347      XRAY        1.800    0.19    0.22
2G1PA       278      XRAY        1.890    0.19    0.22
2GEFA       217      XRAY        2.200    0.26    0.27
1TY4C        57      XRAY        2.200    0.22    0.23
2D8DA        90      XRAY        1.150    0.21    0.22
1NU0A       138      XRAY        1.600    0.19    0.23
3BZBA       281      XRAY        2.790    0.21    0.26
2CG5B        91      XRAY        2.700    0.20    0.25
3D5NA       197      XRAY        2.800    0.23    0.27
2HXJA       144      XRAY        2.210    0.22    0.26
3EWMA       313      XRAY        1.900    0.19    0.24
1Z2MA       155      XRAY        2.500    0.21    0.22
2ZNLB        81      XRAY        2.300    0.21    0.26
2FNJB       118      XRAY        1.800    0.35    0.25
2QIYA       154      XRAY        1.690    0.21    0.23
2ZHNA       148      XRAY        1.300    0.18    0.19
2P5KA        64      XRAY        1.000    0.14    0.16
2ZCXA       231      XRAY        2.220    0.22    0.25
3B6EA       216      XRAY        1.600    0.18    0.20
2GR8A        99      XRAY        2.000    0.19    0.21
2REEA       224      XRAY        1.950    0.17    0.21
1JM0A        50      XRAY        1.700    0.20    0.25
3FRNA       278      XRAY        2.050    0.24    0.28
1QMHA       347      XRAY        2.100    0.21    0.28
1UFOA       238      XRAY        1.600    0.17    0.21
3D9YA       127      XRAY        1.650    0.18    0.21
2UXQA       402      XRAY        1.750    0.15    0.19
2HQYA       305      XRAY        1.800    0.18    0.21
1TZZA       392      XRAY        1.860    0.24    0.25
1V54C       261      XRAY        1.800    0.20    0.23
1QWTA       255      XRAY        2.100    0.20    0.21
2I9IA       254      XRAY        1.800    0.21    0.25
1NNFA       309      XRAY        1.100    0.16    0.18
2QSQA       111      XRAY        1.950    0.18    0.20
1XM7A       195      XRAY        2.400    0.22    0.27
3CJID        71      XRAY        2.300    0.26    0.26
2ONFA       140      XRAY        1.700    0.16    0.20
1H21A       247      XRAY        2.500    0.20    0.26
1VL2A       421      XRAY        1.650    0.18    0.21
2NQTA       352      XRAY        1.580    0.16    0.18
2CXAA       256      XRAY        1.600    0.19    0.22
1WUDA        89      XRAY        2.200    0.23    0.26
1PLCA        99      XRAY        1.330    0.15    1.00
2PTHA       193      XRAY        1.200    0.20    0.21
2OAYA       390      XRAY        2.350    0.18    0.22
2O3OA       254      XRAY        2.890    0.21    0.26
1RFYA       102      XRAY        1.600    0.20    0.22
2DYIA       162      XRAY        2.000    0.19    0.26
2H1RA       299      XRAY        1.890    0.20    0.25
1NG6A       148      XRAY        1.400    0.21    0.25
3EVFA       277      XRAY        1.450    0.21    0.23
3FKCA       116      XRAY        1.700    0.18    0.20
1DZKA       157      XRAY        1.480    0.23    0.24
2GAUA       232      XRAY        1.900    0.21    0.26
1V9KA       228      XRAY        2.000    0.21    0.28
2QK2A       242      XRAY        2.100    0.20    0.22
2HFKA       319      XRAY        1.790    0.19    0.23
1SS4A       153      XRAY        1.840    0.21    0.24
1C1YB        77      XRAY        1.900    0.23    0.26
1PGL2       370      XRAY        2.800    0.20    1.00
1A0AA        63      XRAY        2.800    0.23    0.28
2AXOA       270      XRAY        1.800    0.21    0.24
2GELA       231      XRAY        2.050    0.23    0.23
3B9CA       144      XRAY        1.900    0.22    0.27
3EIRA       281      XRAY        2.100    0.20    0.25
2RDGA       196      XRAY        1.600    0.18    0.21
1U19A       349      XRAY        2.200    0.20    0.22
2PJUA       225      XRAY        2.100    0.20    0.25
2OXCA       230      XRAY        1.300    0.15    0.17
3D02A       303      XRAY        1.300    0.16    0.17
2C1TC        51      XRAY        2.600    0.20    0.25
1XEZA       721      XRAY        2.300    0.23    0.25
2UWNA       187      XRAY        2.350    0.22    0.25
2J9LA       185      XRAY        2.300    0.26    0.29
3GBVA       304      XRAY        2.200    0.21    0.24
1L6RA       227      XRAY        1.400    0.17    0.20
3BOQA       160      XRAY        2.390    0.20    0.23
1ZJ8A       566      XRAY        2.800    0.22    0.29
1Q15A       503      XRAY        2.300    0.20    0.25
1XMXA       385      XRAY        2.100    0.17    0.25
2OQOA       200      XRAY        2.100    0.22    0.24
2GCGA       330      XRAY        2.200    0.20    0.28
3G0MA       141      XRAY        1.760    0.19    0.24
2F1VA       197      XRAY        2.700    0.29    0.31
1IUQA       367      XRAY        1.550    0.20    0.22
2BT9A        90      XRAY        0.940    0.10    0.12
3F62B       158      XRAY        2.000    0.19    0.23
2G7ZA       282      XRAY        2.050    0.17    0.21
1I0RA       169      XRAY        1.500    0.21    0.22
3D3OA       178      XRAY        2.460    0.20    0.27
1SFXA       109      XRAY        1.550    0.15    0.18
1VPKA       378      XRAY        2.000    0.20    0.23
3F6VA       151      XRAY        1.480    0.16    0.20
3BS5B        80      XRAY        2.000    0.21    0.24
1VLPA       441      XRAY        1.750    0.17    0.21
2OZLA       365      XRAY        1.900    0.19    0.22
3FOGA       115      XRAY        2.800    0.23    0.28
1VQZA       341      XRAY        1.990    0.16    0.22
1XZOA       174      XRAY        1.700    0.24    0.29
2DT8A       280      XRAY        1.480    0.17    0.20
1VKCA       158      XRAY        1.890    0.21    0.24
1NKPA        88      XRAY        1.800    0.22    0.26
3CA8A       266      XRAY        1.800    0.20    0.24
2AJRA       331      XRAY        2.460    0.19    0.24
1YZ1A       174      XRAY        2.000    0.19    0.24
1DUVG       333      XRAY        1.700    0.19    0.22
2OFCA       142      XRAY        1.110    0.12    0.13
2GOMA        61      XRAY        1.250    0.21    0.22
2H9AA       445      XRAY        1.900    0.21    0.26
2I6HA       207      XRAY        1.750    0.17    0.20
3ERVA       236      XRAY        2.100    0.23    0.27
1KPFA       126      XRAY        1.500    0.21    0.24
1EOKA       290      XRAY        1.800    0.17    0.20
2YZTA        67      XRAY        1.800    0.24    0.27
3F5DA       206      XRAY        2.060    0.24    0.26
1F86A       115      XRAY        1.100    0.14    0.18
2OV0A       105      XRAY        0.750    0.13    0.14
1N2SA       299      XRAY        2.000    0.20    0.25
2ITEA       127      XRAY        1.600    0.17    0.21
1MVFD        82      XRAY        1.650    0.22    0.25
3B44A       180      XRAY        1.700    0.20    0.22
1BEAA       127      XRAY        1.950    0.20    0.29
1PSZA       303      XRAY        2.000    0.18    0.24
2VR5A       718      XRAY        2.800    0.21    0.27
1JX7A       117      XRAY        2.800    0.21    0.27
1H32B       138      XRAY        1.500    0.20    0.23
2CW3A       280      XRAY        2.500    0.18    0.26
1ZHXA       438      XRAY        1.500    0.23    0.23
2GCIA       360      XRAY        1.600    0.21    0.24
1QV9A       283      XRAY        1.540    0.20    0.23
2W1VA       276      XRAY        1.490    0.14    0.18
2RG8A       165      XRAY        1.800    0.20    0.25
1JHNA       424      XRAY        2.900    0.33    0.38
3CL6A       308      XRAY        1.580    0.21    0.23
2PN0A       141      XRAY        1.700    0.18    0.20
1YBFA       268      XRAY        2.900    0.23    0.26
3DOAA       288      XRAY        2.810    0.19    0.27
1RTQA       299      XRAY        0.950    0.14    0.15
1NT4A       391      XRAY        2.400    0.23    0.28
1O1ZA       234      XRAY        1.600    0.14    0.18
2PBDV        43      XRAY        1.500    0.16    0.19
1TUWA       109      XRAY        1.900    0.20    0.24
2CF7A       165      XRAY        1.500    0.15    0.18
2GGOA       401      XRAY        1.800    0.24    0.27
1Z91A       147      XRAY        2.500    0.22    0.30
1RG8A       146      XRAY        1.100    0.15    0.17
3FDIA       201      XRAY        2.200    0.20    0.24
2Q1ZB       195      XRAY        2.400    0.29    0.33
1JRRA       382      XRAY        1.600    0.20    0.23
3DLBA       685      XRAY        2.700    0.25    0.29
1X91A       153      XRAY        1.500    0.18    0.21
3DQGA       151      XRAY        1.720    0.18    0.22
2CZLA       272      XRAY        1.550    0.18    0.21
2O6LA       170      XRAY        1.800    0.22    0.24
1BTNA       106      XRAY        2.000    0.20    0.29
1HQ0A       295      XRAY        1.830    0.19    0.21
1EJ8A       140      XRAY        1.550    0.20    0.26
1AK0A       270      XRAY        1.800    0.21    0.23
2BJVA       265      XRAY        1.700    0.17    0.21
3FBTA       282      XRAY        2.100    0.24    0.30
2REXA       121      XRAY        2.300    0.22    0.25
1ZEDA       484      XRAY        1.570    0.15    0.19
1WLEA       501      XRAY        1.650    0.21    0.23
3BL2A       131      XRAY        2.300    0.20    0.25
2B0TA       738      XRAY        1.750    0.20    0.23
2QTXA        71      XRAY        2.500    0.18    0.23
1F74A       293      XRAY        1.600    0.17    0.20
2WB7A       526      XRAY        2.600    0.20    0.24
3C22A       156      XRAY        1.500    0.19    0.24
2IJRA       300      XRAY        2.700    0.23    0.28
2FPNA       216      XRAY        2.490    0.24    0.28
2B97A        71      XRAY        0.750    0.13    0.15
3EMXA       135      XRAY        2.250    0.20    0.25
2A97A       439      XRAY        1.800    0.24    0.27
1SEFA       274      XRAY        2.050    0.21    0.22
2VZPA       127      XRAY        1.050    0.13    0.15
3BM3A       272      XRAY        1.700    0.17    0.19
1SZ7A       200      XRAY        1.550    0.21    0.24
3EFBA       266      XRAY        2.000    0.20    0.25
1SNNA       227      XRAY        1.550    0.21    0.23
3FHLA       362      XRAY        1.930    0.19    0.21
1ND6A       354      XRAY        2.400    0.20    0.26
1WCGA       464      XRAY        1.100    0.13    0.15
2NVOA       535      XRAY        1.890    0.22    0.26
2E2DC       180      XRAY        2.000    0.20    0.23
2VD8A       391      XRAY        1.470    0.17    0.20
3EEQA       336      XRAY        2.300    0.24    0.28
3GBTA       504      XRAY        2.400    0.20    0.23
1PBYB       337      XRAY        1.700    0.19    0.22
1WV9A        94      XRAY        2.000    0.21    0.26
1XM5A       155      XRAY        2.700    0.24    0.27
1R1MA       164      XRAY        1.900    0.21    0.23
1OJ5A       132      XRAY        2.210    0.17    0.21
2O3IA       405      XRAY        2.300    0.20    0.23
1VJJA       692      XRAY        1.900    0.20    0.24
1CI6A        63      XRAY        2.600    0.22    0.27
1NNXA       109      XRAY        1.450    0.20    0.25
1YQYA       523      XRAY        2.300    0.20    0.27
2QN6A       414      XRAY        2.150    0.22    0.26
1W3IA       293      XRAY        1.700    0.18    0.21
2IQIA       192      XRAY        2.700    0.21    0.28
2PMLX       348      XRAY        2.600    0.26    0.33
2RGHA       571      XRAY        2.300    0.21    0.25
1QGVA       142      XRAY        1.400    0.22    0.27
2IRFG       113      XRAY        2.200    0.20    0.24
2CMEB        79      XRAY        2.800    0.27    0.29
2PBEA       294      XRAY        2.650    0.22    0.28
2VG0A       227      XRAY        1.700    0.18    0.21
2CVXA       888      XRAY        2.200    0.21    0.25
1Y7PA       223      XRAY        1.900    0.21    0.26
1VQQA       646      XRAY        1.800    0.24    0.27
2I2XA       461      XRAY        2.500    0.18    0.23
1NKZA        53      XRAY        2.000    0.17    0.19
2OTDA       247      XRAY        2.600    0.22    0.28
2O7TA       199      XRAY        2.100    0.18    0.23
1KU3A        73      XRAY        1.800    0.22    0.25
3C02A       258      XRAY        2.050    0.18    0.20
1K04A       162      XRAY        1.950    0.24    0.27
1H2SB        60      XRAY        1.930    0.23    0.26
1NKRA       201      XRAY        1.700    0.20    0.26
2QK1A       249      XRAY        1.700    0.17    0.20
1VQOE       178      XRAY        2.200    0.21    0.25
3E54A       169      XRAY        2.500    0.23    0.25
2QGMA       445      XRAY        1.700    0.23    0.26
1X7VA        99      XRAY        1.780    0.17    0.22
1HQSA       423      XRAY        1.550    0.20    0.25
1YZVA       204      XRAY        2.000    0.16    0.19
3FLHA       124      XRAY        2.000    0.20    0.25
2JJSC       127      XRAY        1.850    0.17    0.21
1CFZA       162      XRAY        2.200    0.22    0.26
3E8OA       119      XRAY        1.400    0.13    0.16
1WV3A       238      XRAY        1.750    0.20    0.22
1TI6B       274      XRAY        2.000    0.17    0.20
3CCDA        85      XRAY        1.000    0.19    0.20
2FL4A       149      XRAY        1.600    0.21    0.25
2IJZA       428      XRAY        3.000    0.26    0.29
2PNDA       119      XRAY        1.000    0.12    0.14
1JFUA       186      XRAY        1.600    0.18    0.23
1KLOA       162      XRAY        2.100    0.20    1.00
1VQOR       155      XRAY        2.200    0.21    0.25
3DFFA       273      XRAY        1.600    0.20    0.22
1OD6A       160      XRAY        1.500    0.20    0.20
2FTZA       284      XRAY        1.900    0.17    0.20
2R15A       212      XRAY        2.240    0.20    0.22
1VQOS        85      XRAY        2.200    0.21    0.25
2OGGA       152      XRAY        2.500    0.20    0.25
2ZOSA       249      XRAY        1.700    0.21    0.23
1KHCA       147      XRAY        1.800    0.19    0.24
2VN6A       151      XRAY        1.490    0.18    0.21
2FQ3A       104      XRAY        1.400    0.21    0.21
3EAYA       323      XRAY        2.400    0.20    0.26
2HXTA       441      XRAY        1.700    0.18    0.20
1K0IA       394      XRAY        1.800    0.21    0.24
3CWNA       337      XRAY        1.400    0.15    0.17
2AUSB        60      XRAY        2.100    0.23    0.25
2PK0A       250      XRAY        2.650    0.20    0.27
1KNZA       164      XRAY        2.450    0.23    0.28
1X54A       434      XRAY        1.450    0.17    0.19
2W96A       271      XRAY        2.300    0.20    0.26
2QO4A       126      XRAY        1.500    0.19    0.21
3DB7A       127      XRAY        1.400    0.16    0.20
2VESA       299      XRAY        1.900    0.18    0.22
2GTIA       370      XRAY        2.150    0.23    0.25
1TL2A       236      XRAY        2.000    0.16    0.20
2JGNA       185      XRAY        1.910    0.20    0.26
1KHXA       227      XRAY        1.800    0.23    0.24
1SBYA       254      XRAY        1.100    0.13    0.17
2FLHA       155      XRAY        1.200    0.16    0.19
2OOJA       141      XRAY        1.840    0.18    0.21
1GKMA       509      XRAY        1.000    0.12    0.14
2FFYA       358      XRAY        1.070    0.13    0.16
1KYQA       274      XRAY        2.200    0.22    0.28
3DJEA       438      XRAY        1.600    0.17    0.20
2EQAA       352      XRAY        1.800    0.21    0.23
1YQZA       438      XRAY        1.540    0.18    0.21
1WZ3A        96      XRAY        1.800    0.22    0.24
2VE8A        73      XRAY        1.400    0.15    0.19
1LURA       339      XRAY        1.850    0.22    0.26
1UJCA       161      XRAY        1.900    0.20    0.26
3EVYA       239      XRAY        1.950    0.23    0.27
2CC6A        68      XRAY        1.270    0.21    0.23
3DYTA       366      XRAY        2.080    0.22    0.24
2FD5A       180      XRAY        1.700    0.22    0.24
1GCIA       269      XRAY        0.780    0.10    0.10
1GU3A       149      XRAY        2.300    0.22    0.26
1VQOL       165      XRAY        2.200    0.21    0.25
2E1MB       130      XRAY        2.800    0.25    0.31
1U7BA       261      XRAY        1.880    0.22    0.27
3SILA       379      XRAY        1.050    0.12    0.15
1WZDA       215      XRAY        1.350    0.18    0.20
1UI0A       205      XRAY        1.500    0.18    0.20
1XAOA       121      XRAY        2.070    0.22    0.26
3F7LA       152      XRAY        0.990    0.13    0.14
1EF8A       261      XRAY        1.850    0.18    0.24
1M2DA       110      XRAY        1.050    0.14    0.16
2O99A       182      XRAY        1.700    0.21    0.26
1VJXA       157      XRAY        2.300    0.22    0.26
3DMYA       480      XRAY        2.070    0.24    0.27
2V05A       311      XRAY        1.670    0.20    0.23
3C8FA       245      XRAY        2.250    0.24    0.30
2AHFA       377      XRAY        1.520    0.19    0.21
2Z0LA       318      XRAY        2.900    0.21    0.25
1ZMOA       244      XRAY        2.000    0.22    0.27
2CE2X       166      XRAY        1.000    0.14    0.16
3CU3A       172      XRAY        2.000    0.16    0.22
1EJFA       125      XRAY        2.490    0.24    0.27
2IBNA       250      XRAY        1.500    0.21    0.25
2P7OA       133      XRAY        1.440    0.13    0.17
2NSCA       109      XRAY        2.200    0.20    0.26
1QLMA       316      XRAY        2.000    0.20    0.22
2B6CA       220      XRAY        2.100    0.16    0.20
2TNFA       156      XRAY        1.400    0.20    0.23
1TU3F        79      XRAY        2.310    0.22    0.28
2NQ2C       253      XRAY        2.400    0.22    0.26
2UUYB        52      XRAY        1.150    0.13    0.16
2OEXA       351      XRAY        2.580    0.23    0.30
1WVGA       359      XRAY        1.800    0.20    0.27
1JDWA       423      XRAY        1.900    0.20    0.23
1XWWA       157      XRAY        1.630    0.18    0.22
2CI1A       276      XRAY        1.080    0.11    0.14
1XSZA       356      XRAY        1.410    0.20    0.23
1RO5A       201      XRAY        2.300    0.20    0.24
3BQPA        80      XRAY        1.300    0.18    0.23
3EVTA       324      XRAY        2.200    0.23    0.29
3BRKX       420      XRAY        2.100    0.23    0.27
1YM3A       215      XRAY        1.750    0.18    0.23
2R5VA       357      XRAY        2.300    0.18    0.23
1VHOA       346      XRAY        1.860    0.21    0.24
1V2BA       177      XRAY        1.600    0.19    0.21
2QDRA       303      XRAY        2.600    0.24    0.29
3B9QA       302      XRAY        1.750    0.23    0.28
2VA0A       131      XRAY        2.600    0.20    0.26
1D8HA       311      XRAY        2.000    0.23    0.31
1K8KG       151      XRAY        2.000    0.22    0.25
1SMBA       154      XRAY        1.550    0.19    0.20
2C6UA       122      XRAY        1.600    0.16    0.20
1WL8A       189      XRAY        1.450    0.16    0.17
2DYTA       312      XRAY        2.500    0.21    0.24
1UASA       362      XRAY        1.500    0.16    0.18
1M1SA       116      XRAY        1.800    0.28    0.29
1XVLA       321      XRAY        2.900    0.24    0.29
1XO0A       324      XRAY        2.000    0.22    0.27
2J9UB        76      XRAY        2.000    0.22    0.26
1BCPB       199      XRAY        2.700    0.23    1.00
3E97A       231      XRAY        1.860    0.21    0.25
3CRAA       265      XRAY        2.100    0.23    0.28
1M0WA       491      XRAY        1.800    0.17    0.20
2RD7A       367      XRAY        2.150    0.21    0.26
3CH4B       202      XRAY        1.760    0.21    0.22
2HZMB       317      XRAY        2.400    0.23    0.26
2NMLA       104      XRAY        1.550    0.20    0.24
1BDFA       235      XRAY        2.500    0.23    0.31
2PRXA       160      XRAY        1.500    0.20    0.28
1CHDA       203      XRAY        1.750    0.18    0.23
2OB9A       130      XRAY        2.300    0.23    0.29
3CRVA       551      XRAY        2.000    0.23    0.26
4DPVZ       584      XRAY        2.900    1.00    0.28
1CD9B       215      XRAY        2.800    0.24    0.32
1GUIA       155      XRAY        1.900    0.17    0.20
3BHYA       283      XRAY        1.240    0.15    0.19
1SR4A       206      XRAY        2.000    0.18    0.21
2Z6VA       414      XRAY        2.600    0.20    0.23
1YX1A       264      XRAY        1.800    0.17    0.20
1U07A        90      XRAY        1.130    0.14    0.18
1SHXA       138      XRAY        2.100    0.22    0.28
2MHRA       118      XRAY        1.300    0.16    1.00
1ZX4A       192      XRAY        2.980    0.25    0.30
1VDRA       162      XRAY        2.550    0.18    0.30
1GXMA       332      XRAY        1.320    0.13    0.16
1FCYA       236      XRAY        1.300    0.13    0.16
2D68A        82      XRAY        1.600    0.21    0.25
3BXPA       277      XRAY        1.700    0.17    0.20
2I7AA       174      XRAY        1.800    0.17    0.20
2GL5A       410      XRAY        1.600    0.21    0.22
1WIWA       290      XRAY        2.000    0.24    0.23
2QKDA       404      XRAY        2.000    0.22    0.25
1IRXA       523      XRAY        2.600    0.25    0.29
3EXNA       160      XRAY        1.800    0.18    0.22
2EQBB        97      XRAY        2.700    0.27    0.30
1KQPA       271      XRAY        1.030    0.11    0.14
1VL1A       232      XRAY        1.550    0.17    0.20
1F00I       282      XRAY        1.900    0.21    0.26
1A7SA       225      XRAY        1.120    0.16    0.19
3F42A        99      XRAY        1.780    0.18    0.22
2YT4A       232      XRAY        2.600    0.21    0.27
1AVOA        60      XRAY        2.800    0.25    0.29
1SQUA       155      XRAY        2.400    0.24    0.32
1TU9A       134      XRAY        1.200    0.16    0.19
3EJBB       404      XRAY        2.000    0.22    0.27
2QFAB        62      XRAY        1.400    0.19    0.20
2QKLB        95      XRAY        2.330    0.23    0.26
2CY5A       140      XRAY        1.900    0.21    0.23
2B5IB       214      XRAY        2.300    0.23    0.27
1IC8A       194      XRAY        2.600    0.27    0.31
3CSLA       865      XRAY        2.700    0.24    0.27
3FGYA       135      XRAY        1.590    0.18    0.21
2GM6A       208      XRAY        1.840    0.18    0.21
1YF9A       171      XRAY        2.000    0.19    0.21
2E1VA       454      XRAY        1.800    0.20    0.23
1GMLA       178      XRAY        2.200    0.20    0.23
1EKGA       127      XRAY        1.800    0.20    0.22
1FLOA       422      XRAY        2.650    0.25    0.30
3BCWA       123      XRAY        1.600    0.17    0.20
1D7MA       101      XRAY        2.700    0.20    0.25
3CUQA       234      XRAY        2.610    0.24    0.30
1C96A       753      XRAY        1.810    0.23    1.00
2II2A       310      XRAY        1.100    0.20    0.23
2H2TB       175      XRAY        1.300    0.17    0.20
2EFKA       301      XRAY        2.300    0.23    0.28
3CVOA       202      XRAY        1.800    0.17    0.19
2HIGA       487      XRAY        2.400    0.20    0.24
1ZVAA        77      XRAY        1.500    0.21    0.25
1UG6A       431      XRAY        0.990    0.12    0.13
3BWXA       285      XRAY        1.500    0.16    0.20
1MLAA       309      XRAY        1.500    0.18    1.00
1QGOA       264      XRAY        2.400    0.21    0.27
8ABPA       306      XRAY        1.490    0.17    1.00
1W94A       156      XRAY        2.000    0.20    0.24
1EJGA        48      XRAY        0.540    0.09    0.09
1Z0PA        84      XRAY        1.700    0.22    0.26
1XFFA       240      XRAY        1.800    0.16    1.00
1BYIA       224      XRAY        0.970    0.12    0.11
2P2SA       336      XRAY        1.250    0.16    0.18
2YVVA       338      XRAY        2.600    0.19    0.23
1ZXXA       319      XRAY        1.850    0.22    0.25
1LF7A       182      XRAY        1.200    0.22    0.23
3E6MA       161      XRAY        2.200    0.19    0.23
3CAWA       330      XRAY        1.870    0.22    0.24
1S14A       194      XRAY        2.000    0.22    0.28
1H9OA       112      XRAY        1.790    0.17    0.22
3D1CA       369      XRAY        2.400    0.18    0.23
1QNXA       209      XRAY        1.900    0.21    0.24
1L5XA       280      XRAY        2.000    0.18    0.22
1YQBA       100      XRAY        2.000    0.19    0.24
3BOWC        95      XRAY        2.400    0.20    0.26
1DXYA       333      XRAY        1.860    0.20    0.22
1GVNA        90      XRAY        1.950    0.20    0.24
1MW9X       592      XRAY        1.670    0.21    0.22
1A3AA       148      XRAY        1.800    0.19    0.24
3FZXA       218      XRAY        2.220    0.20    0.25
1X0GA       112      XRAY        2.500    0.20    0.24
2VT3A       215      XRAY        2.000    0.20    0.24
2RETB       175      XRAY        2.210    0.19    0.24
2IJ2A       470      XRAY        1.200    0.15    0.17
2PFIA       164      XRAY        1.600    0.20    0.22
2F69A       261      XRAY        1.300    0.15    0.17
2DLAA       222      XRAY        2.900    0.25    0.31
2ETSA       128      XRAY        2.250    0.18    0.22
1OC7A       364      XRAY        1.110    0.11    0.12
1J58A       385      XRAY        1.750    0.19    0.20
2R17C       298      XRAY        2.800    0.22    0.27
1ZY7A       403      XRAY        1.700    0.17    0.21
2Q4EA       362      XRAY        2.490    0.21    0.28
1O1YA       239      XRAY        1.700    0.15    0.17
1LBAA       146      XRAY        2.200    0.19    1.00
3CHJA       337      XRAY        1.600    0.20    0.23
2GFIA       458      XRAY        2.290    0.16    0.21
1YLXA       103      XRAY        1.600    0.23    0.25
2NWAA        88      XRAY        2.700    0.27    0.28
2EGXA       269      XRAY        1.920    0.23    0.24
1SRAA       151      XRAY        2.000    0.20    0.25
1H03P       125      XRAY        1.700    0.19    0.23
1NHYA       219      XRAY        3.000    0.23    0.23
2ORWA       184      XRAY        1.500    0.17    0.21
2VXGA       139      XRAY        1.900    0.21    0.25
2BJ7A       138      XRAY        2.100    0.20    0.21
2PKFA       334      XRAY        1.500    0.18    0.20
3CJ1A       456      XRAY        1.700    0.18    0.20
1O8VA       134      XRAY        1.600    0.17    0.21
3ERWA       145      XRAY        2.500    0.18    0.20
2OK8A       316      XRAY        2.400    0.20    0.25
2W42A       427      XRAY        1.900    0.21    0.24
2ZF9A       194      XRAY        1.950    0.16    0.21
3BZ6A       183      XRAY        2.210    0.20    0.24
2HCMA       164      XRAY        2.000    0.15    0.20
2OVSA       118      XRAY        1.900    0.21    0.27
1QEXA       288      XRAY        2.300    0.24    0.28
3ERMA        91      XRAY        2.450    0.22    0.27
1IIRA       415      XRAY        1.800    0.21    0.23
2PIHA       151      XRAY        2.100    0.21    0.25
1GSAA       316      XRAY        2.000    0.19    1.00
1M98A       317      XRAY        2.100    0.22    0.28
1YDLA        79      XRAY        2.300    0.24    0.30
1WKVA       389      XRAY        2.000    0.19    0.23
2I5UA        83      XRAY        1.500    0.18    0.23
3DTZA       244      XRAY        1.810    0.17    0.21
2C8MA       262      XRAY        1.890    0.21    0.24
1HC7A       477      XRAY        2.430    0.21    0.23
2NLVA       112      XRAY        1.300    0.18    0.20
1MIWA       404      XRAY        3.000    0.23    0.26
3BT7A       369      XRAY        2.430    0.23    0.29
2A19B       284      XRAY        2.500    0.23    0.29
1KF6C       130      XRAY        2.700    0.23    0.28
2ZGLA       167      XRAY        1.900    0.19    0.22
1Q4UA       151      XRAY        1.600    0.17    0.21
2BH1X        96      XRAY        2.400    0.19    0.25
1VLMA       219      XRAY        2.200    0.19    0.25
1BJTA       793      XRAY        2.500    0.23    0.27
3C8DB       403      XRAY        1.800    0.15    0.19
1B06A       210      XRAY        2.200    0.17    0.22
2AZ0A        73      XRAY        2.600    0.24    0.27
3EDHA       201      XRAY        1.250    0.14    0.17
2O4UX       334      XRAY        2.000    0.17    0.19
1Z6BA       154      XRAY        2.090    0.18    0.22
2V9DA       343      XRAY        2.150    0.17    0.22
1HJRA       158      XRAY        2.500    0.16    1.00
2E9XD       223      XRAY        2.300    0.20    0.23
1NC5A       373      XRAY        1.600    0.19    0.21
2RDEA       251      XRAY        1.920    0.20    0.21
1N40A       396      XRAY        1.060    0.13    0.15
2B61A       377      XRAY        1.650    0.17    0.19
1O7DA       298      XRAY        2.700    0.26    0.29
1BL0A       129      XRAY        2.300    0.23    0.30
1NYCA       111      XRAY        1.400    0.20    0.23
1OF5B       184      XRAY        2.800    0.24    0.26
3C4BA       265      XRAY        1.680    0.18    0.21
1JB7A       495      XRAY        1.860    0.23    0.25
1G63A       181      XRAY        2.500    0.23    0.26
1VPSA       289      XRAY        1.900    0.18    0.20
2PPXA        99      XRAY        2.000    0.20    0.24
2PM7B       297      XRAY        2.350    0.24    0.30
2PX0A       296      XRAY        3.000    0.25    0.33
1P4CA       380      XRAY        1.350    0.18    0.19
1IMJA       210      XRAY        2.200    0.19    0.23
2Q4WA       524      XRAY        1.700    0.14    0.20
1USCA       178      XRAY        1.240    0.20    0.22
2H8GA       267      XRAY        1.500    0.20    0.22
2FDBM       164      XRAY        2.280    0.24    0.27
2BJNA       160      XRAY        1.700    0.18    0.21
1EM9A       154      XRAY        2.050    0.25    0.27
1QVEA       126      XRAY        1.540    0.14    0.18
2QXFA       482      XRAY        1.500    0.20    0.22
1VKMA       297      XRAY        1.900    0.16    0.20
1ZKIA       133      XRAY        1.700    0.16    0.19
2OXNA       340      XRAY        1.700    0.17    0.20
2ILRA       264      XRAY        2.000    0.20    0.24
3BY8A       142      XRAY        1.450    0.22    0.23
2R25A       167      XRAY        1.700    0.20    0.24
2E6MA       208      XRAY        2.000    0.21    0.24
1Y1LA       124      XRAY        2.800    0.25    0.30
1R7AA       504      XRAY        1.770    0.16    0.20
1NNHA       294      XRAY        1.650    0.17    0.19
1WMHA        89      XRAY        1.500    0.22    0.22
3E99A       164      XRAY        1.900    0.19    0.22
1R6DA       337      XRAY        1.350    0.18    0.22
1SPXA       278      XRAY        2.100    0.20    0.25
1R3DA       264      XRAY        1.900    0.18    0.22
1EX0A       731      XRAY        2.000    0.19    0.23
1VPDA       299      XRAY        1.650    0.12    0.14
1YPXA       375      XRAY        2.600    0.24    0.31
2QQZA       126      XRAY        1.920    0.20    0.24
1RA0A       430      XRAY        1.120    0.17    0.17
2QGSA       225      XRAY        2.000    0.21    0.24
2ABQA       306      XRAY        2.100    0.26    0.30
2FHQA       141      XRAY        1.870    0.20    0.25
1MHNA        59      XRAY        1.800    0.15    0.19
3BVXA      1045      XRAY        1.100    0.15    0.19
1VKYA       347      XRAY        2.000    0.18    0.21
2FUPA       157      XRAY        1.480    0.19    0.22
1K5NB       100      XRAY        1.090    0.12    0.15
2YV9A       291      XRAY        1.600    0.19    0.23
1PTQA        50      XRAY        1.950    0.20    1.00
2J66A       428      XRAY        1.650    0.21    0.22
1Y7TA       327      XRAY        1.650    0.20    0.21
2B69A       343      XRAY        1.210    0.14    0.16
1D9CA       121      XRAY        2.000    0.21    0.28
1EK6A       348      XRAY        1.500    0.17    0.20
2QE8A       343      XRAY        1.350    0.12    0.14
2OI2A       292      XRAY        2.500    0.21    0.27
1T56A       216      XRAY        1.700    0.21    0.22
2QL3A       209      XRAY        2.050    0.18    0.24
1Z67A       135      XRAY        1.450    0.16    0.21
1YKHB       132      XRAY        3.000    0.26    0.29
2G8YA       385      XRAY        2.150    0.16    0.19
1PYFA       312      XRAY        1.800    0.20    0.22
1P1MA       406      XRAY        1.500    0.20    0.21
3CKJA       329      XRAY        1.800    0.19    0.20
2BIWA       490      XRAY        2.390    0.18    0.22
2RIVA       343      XRAY        1.500    0.19    0.21
2RA8A       362      XRAY        1.950    0.23    0.25
2W01A       208      XRAY        2.310    0.20    0.28
2BRFA       110      XRAY        1.400    0.15    0.18
1H70A       255      XRAY        1.800    0.19    0.22
1L8DA       112      XRAY        2.200    0.23    0.28
1G61A       228      XRAY        1.300    0.13    0.18
2I02A       148      XRAY        1.800    0.18    0.20
3E19A        77      XRAY        2.000    0.18    0.23
1R5MA       425      XRAY        1.550    0.19    0.20
2QAZA       128      XRAY        2.700    0.23    0.27
1M1ZA       513      XRAY        1.950    0.20    0.23
1Y5HA       133      XRAY        1.500    0.22    0.23
1J27A       102      XRAY        1.700    0.18    0.22
2DQAA       124      XRAY        1.600    0.18    0.21
2ZWSA       646      XRAY        1.400    0.18    0.21
1H75A        81      XRAY        1.700    0.20    0.21
2GNOA       305      XRAY        2.000    0.22    0.28
2B3GA       123      XRAY        1.600    0.20    0.24
2OCZA       231      XRAY        1.850    0.18    0.23
1HYNP       379      XRAY        2.600    0.22    0.29
3EI3B       383      XRAY        2.300    0.21    0.25
1WOCA       103      XRAY        2.000    0.22    0.28
1P5ZB       263      XRAY        1.600    0.17    0.20
2VT4A       313      XRAY        2.700    0.21    0.27
1QHHC       115      XRAY        2.500    0.23    0.28
1RR7A       129      XRAY        2.200    0.25    0.27
1J8RA       196      XRAY        1.800    0.22    0.24
2E2RA       244      XRAY        1.600    0.17    0.20
2O4AA        93      XRAY        1.750    0.24    0.28
2I3OA       516      XRAY        2.030    0.18    0.21
1QW2A       102      XRAY        1.500    0.20    0.22
2BVLA       543      XRAY        2.200    0.20    0.24
1JHJA       171      XRAY        1.600    0.21    0.24
1V54B       227      XRAY        1.800    0.20    0.23
1KGDA       180      XRAY        1.310    0.19    0.21
1ZHSA       113      XRAY        1.800    0.19    0.22
3CHMA       169      XRAY        1.500    0.17    0.20
2C95A       196      XRAY        1.710    0.18    0.23
3B8BA       292      XRAY        1.700    0.17    0.19
2PXXA       215      XRAY        1.300    0.21    0.23
2D4YA       463      XRAY        2.100    0.22    0.26
3E3XA       332      XRAY        1.950    0.17    0.22
1DEVB        41      XRAY        2.200    0.22    0.28
1F6FB       210      XRAY        2.300    0.23    0.29
1BYRA       155      XRAY        2.000    0.19    0.25
3EHCA       128      XRAY        2.120    0.21    0.24
1LNGA        87      XRAY        2.300    0.23    0.27
1H3FA       432      XRAY        2.000    0.23    0.26
2VKLA        90      XRAY        1.650    0.18    0.23
3DNFA       297      XRAY        1.650    0.19    0.23
2HSJA       214      XRAY        1.500    0.16    0.19
1L3KA       196      XRAY        1.100    0.16    0.19
3B2MA       295      XRAY        2.220    0.20    0.26
1RYPA       243      XRAY        1.900    0.29    0.33
1SENA       164      XRAY        1.200    0.16    0.18
2H62A       114      XRAY        1.850    0.22    0.23
1ORJA       130      XRAY        2.250    0.19    0.25
3C8NA       356      XRAY        1.900    0.21    0.26
2PMKA       243      XRAY        1.600    0.19    0.22
1YK3A       210      XRAY        2.200    0.23    0.26
2H8LA       252      XRAY        2.000    0.20    0.25
1OTVA       259      XRAY        2.100    0.20    0.23
2JD3A       130      XRAY        2.800    0.24    0.28
3F6KA       685      XRAY        2.000    0.20    0.23
1TWYA       290      XRAY        1.650    0.19    0.23
2FQ4A       192      XRAY        1.790    0.24    0.26
2IYBA       114      XRAY        2.350    0.20    0.26
1FIUA       286      XRAY        1.600    0.17    0.20
1B9MA       265      XRAY        1.750    0.23    0.28
2FOZA       347      XRAY        1.600    0.17    0.21
1U6LA       149      XRAY        2.810    0.20    0.26
2IW1A       374      XRAY        1.500    0.19    0.22
2B3YA       888      XRAY        1.850    0.21    0.26
1I5NA       146      XRAY        2.140    0.21    0.25
1VKDA       338      XRAY        2.100    0.16    0.20
2PA7A       141      XRAY        1.500    0.20    0.24
2FZFA       175      XRAY        2.700    0.25    0.30
1XB2B       291      XRAY        2.200    0.22    0.25
2I5FA       109      XRAY        1.350    0.18    0.21
2OKMA       147      XRAY        1.650    0.20    0.22
3FGEA       203      XRAY        1.740    0.17    0.21
1OSHA       232      XRAY        1.800    0.23    0.23
2OBEA       932      XRAY        2.100    0.17    0.21
1PCFA        66      XRAY        1.740    0.20    0.23
3EZQB       122      XRAY        2.730    0.24    0.28
3BZMA       431      XRAY        1.950    0.25    0.31
1FS0G       230      XRAY        2.100    0.23    0.27
1WBHA       214      XRAY        1.550    0.17    0.22
3G74A       100      XRAY        2.430    0.21    0.26
1AD3A       452      XRAY        2.600    0.18    0.28
1ZWWA       256      XRAY        2.300    0.25    0.29
1QFOA       119      XRAY        1.850    0.20    0.23
2FG1A       158      XRAY        1.250    0.17    0.18
2QHQA       125      XRAY        1.760    0.17    0.21
3BH7B       352      XRAY        1.900    0.23    0.26
2RCFA        91      XRAY        2.150    0.19    0.24
3DDMA       392      XRAY        2.600    0.23    0.26
3BIQA       467      XRAY        1.730    0.17    0.21
2R37A       207      XRAY        1.850    0.15    0.18
2NUGA       221      XRAY        1.700    0.19    0.22
1X0VA       354      XRAY        2.300    0.21    0.25
2B7KA       200      XRAY        1.800    0.22    0.24
1SXJE       354      XRAY        2.850    0.25    0.31
3EABA        89      XRAY        2.500    0.23    0.27
2ID4A       503      XRAY        1.900    0.18    0.21
2DX0A       138      XRAY        2.500    0.22    0.26
2FOKA       579      XRAY        2.300    0.21    0.31
1EXQA       154      XRAY        1.600    0.25    0.27
2VY8A       157      XRAY        1.200    0.19    0.21
2HNHA       910      XRAY        2.300    0.19    0.26
1RCWA       231      XRAY        2.500    0.20    0.26
1WOHA       305      XRAY        1.750    0.22    0.25
2ZAIA       497      XRAY        2.700    0.23    0.27
1MB3A       124      XRAY        1.410    0.21    0.21
1VH5A       148      XRAY        1.340    0.19    0.23
1FXLA       167      XRAY        1.800    0.19    0.24
2Z67A       456      XRAY        2.500    0.21    0.27
3EYAA       549      XRAY        2.500    0.18    0.20
3D6NB       291      XRAY        2.300    0.17    0.20
2PH7A       246      XRAY        2.400    0.23    0.27
1XLQA       106      XRAY        1.450    0.20    0.20
4UBPC       570      XRAY        1.550    0.15    0.19
2AWKA       228      XRAY        1.150    0.19    0.19
3EQNA       758      XRAY        1.700    0.15    0.18
2GSOA       393      XRAY        1.300    0.17    0.19
1H80A       464      XRAY        1.600    0.21    0.22
2PFCA       183      XRAY        2.300    0.24    0.27
1CQXA       403      XRAY        1.750    0.18    0.21
1WMDA       434      XRAY        1.300    0.13    0.17
1YLMA       144      XRAY        1.830    0.20    0.24
2Z6WA       165      XRAY        0.960    0.13    0.15
1HDFA       102      XRAY        2.350    0.24    1.00
1Q6OA       216      XRAY        1.200    0.14    0.16
1ID0A       152      XRAY        1.600    0.20    0.23
2D1GA       498      XRAY        1.750    0.20    0.23
1O57A       291      XRAY        2.200    0.10    0.24
2ICTA        94      XRAY        1.630    0.20    0.20
3EXMA       237      XRAY        1.650    0.18    0.20
1PYAB       229      XRAY        2.500    0.15    1.00
2Q2KA        70      XRAY        3.000    0.26    0.30
1RL4A       188      XRAY        2.180    0.20    0.21
2C0NA       203      XRAY        1.860    0.17    0.20
2AO9A       155      XRAY        1.900    0.21    0.24
1YY7A       213      XRAY        2.020    0.18    0.21
3GA3A       133      XRAY        1.450    0.18    0.20
2FSRA       195      XRAY        1.520    0.18    0.20
1EOVA       487      XRAY        2.300    0.20    0.24
1P3HA        99      XRAY        2.800    0.26    0.28
1GDHA       320      XRAY        2.400    0.19    1.00
3B34A       891      XRAY        1.300    0.18    0.19
3EJJA       155      XRAY        2.400    0.24    0.27
3DMLA       116      XRAY        1.900    0.16    0.20
2IFCA       385      XRAY        1.700    0.18    0.23
3EHDA       162      XRAY        2.150    0.17    0.21
1FKMA       396      XRAY        1.900    0.20    0.23
3B8XA       390      XRAY        1.700    0.18    0.26
2O3GA        92      XRAY        2.550    0.24    0.26
3C10A       423      XRAY        2.000    0.20    0.26
1SYYA       346      XRAY        1.700    0.15    0.20
1I7DA       659      XRAY        2.050    0.23    0.26
2OXAA       600      XRAY        1.650    0.23    0.26
1L6PA       125      XRAY        1.650    0.14    0.23
3DHIB       327      XRAY        1.680    0.17    0.20
2BWQA       129      XRAY        1.410    0.18    0.21
3CJPA       272      XRAY        1.850    0.19    0.24
2Q7DA       346      XRAY        1.600    0.20    0.24
1PSWA       348      XRAY        2.000    0.20    0.23
2A67A       167      XRAY        2.000    0.19    0.23
2QZBA       166      XRAY        2.100    0.22    0.30
1F3LA       321      XRAY        2.030    0.21    0.26
2HY5B       136      XRAY        1.720    0.20    0.21
2HQBA       296      XRAY        2.700    0.24    0.28
2Q82A       129      XRAY        1.830    0.21    0.23
1Y2OA       250      XRAY        2.200    0.23    0.27
2FN9A       290      XRAY        1.400    0.18    0.20
3EO5A       171      XRAY        1.830    0.19    0.23
1CL8A       276      XRAY        1.800    0.24    0.29
3DDVA       145      XRAY        2.650    0.21    0.25
1U7IA       136      XRAY        1.400    0.15    0.18
1TDJA       514      XRAY        2.800    0.21    0.34
2H1NA       567      XRAY        3.000    0.19    0.21
3DQYA       106      XRAY        1.200    0.18    0.20
1Q7LA       198      XRAY        1.400    0.13    0.17
1V30A       124      XRAY        1.400    0.22    0.23
2HB5A       164      XRAY        1.590    0.20    0.22
1BIAA       321      XRAY        2.300    0.19    1.00
1O2DA       371      XRAY        1.300    0.14    0.17
3D82A       102      XRAY        2.050    0.19    0.21
2FVKA       559      XRAY        2.400    0.18    0.23
2OBNA       349      XRAY        2.300    0.18    0.21
2O8BB      1022      XRAY        2.750    0.24    0.28
2PQVA       154      XRAY        1.630    0.17    0.23
2AKZA       439      XRAY        1.360    0.12    0.14
2NYNA       565      XRAY        1.900    0.22    0.24
2HFSA       332      XRAY        1.750    0.22    0.28
2EK0A        90      XRAY        1.900    0.23    0.26
1U0SA        86      XRAY        1.900    0.23    0.25
2R76A       152      XRAY        2.600    0.25    0.29
2CIRA       297      XRAY        1.600    0.21    0.23
1T1JA       125      XRAY        1.700    0.20    0.23
3FF4A       122      XRAY        2.100    0.18    0.20
2ZD7A       264      XRAY        1.850    0.23    0.26
2C0HA       353      XRAY        1.600    0.19    0.21
1ODMA       331      XRAY        1.150    0.14    0.15
1P2XA       159      XRAY        2.210    0.21    0.26
1S95A       333      XRAY        1.600    0.17    0.21
1WZNA       252      XRAY        1.900    0.21    0.23
1J2LA        70      XRAY        1.700    0.19    0.24
3CJSB        72      XRAY        1.370    0.18    0.21
1V37A       177      XRAY        1.400    0.21    0.22
3DD6A       255      XRAY        1.700    0.21    0.24
2H5OA       234      XRAY        1.080    0.14    0.19
2CUAA       135      XRAY        1.600    0.23    0.30
1M32A       366      XRAY        2.200    0.17    0.20
1DCTA       324      XRAY        2.800    0.23    0.33
1LMB3        92      XRAY        1.800    0.19    1.00
2PMUA       110      XRAY        1.780    0.20    0.24
2OKTA       342      XRAY        1.300    0.14    0.18
2OLPA       152      XRAY        1.930    0.17    0.19
1I4WA       353      XRAY        2.600    0.19    0.27
1C5EA        95      XRAY        1.100    0.10    0.13
3F7XA       151      XRAY        1.240    0.12    0.15
2VATA       444      XRAY        2.200    0.20    0.23
1JE0A       236      XRAY        1.600    0.23    0.25
3BGEA       201      XRAY        1.850    0.19    0.24
1D3YA       301      XRAY        2.000    0.20    0.24
3FOSA       214      XRAY        2.480    0.20    0.25
1A4PA        96      XRAY        2.250    0.25    0.30
2B4VA       468      XRAY        1.800    0.20    0.23
1LJOA        77      XRAY        1.950    0.20    0.21
1RUTX       188      XRAY        1.300    0.16    0.19
3ECQA      1531      XRAY        2.900    0.19    0.23
3DZBA       317      XRAY        2.460    0.27    0.28
1M1EB        81      XRAY        2.100    0.20    0.23
3B7NA       320      XRAY        1.860    0.19    0.23
1VG0A       650      XRAY        2.200    0.19    0.23
1DYPA       271      XRAY        1.540    0.18    0.19
2VGLS       142      XRAY        2.600    0.27    0.34
2HXRA       238      XRAY        2.050    0.24    0.26
2DSNA       387      XRAY        1.500    0.17    0.19
1J0HA       588      XRAY        1.900    0.16    0.20
2P3YA       491      XRAY        1.800    0.20    0.23
3BODA       178      XRAY        1.700    0.18    0.22
2ZQOA       130      XRAY        1.800    0.20    0.26
3C9IA       242      XRAY        1.950    0.23    0.27
1Y3TA       337      XRAY        2.400    0.22    0.28
1TZ0A       114      XRAY        1.840    0.21    0.26
1I2KA       269      XRAY        1.790    0.16    0.25
3BOSA       242      XRAY        1.750    0.17    0.20
2Q0XA       335      XRAY        2.200    0.21    0.25
2J1DG       483      XRAY        2.250    0.22    0.25
3FG9A       156      XRAY        1.470    0.18    0.21
1S12A        94      XRAY        2.000    0.22    0.28
1OOEA       236      XRAY        1.650    0.20    0.23
3SEBA       238      XRAY        1.480    0.18    0.17
2JBYA       145      XRAY        2.410    0.29    0.29
2VEQA       565      XRAY        2.490    0.22    0.25
3B9KB       125      XRAY        2.700    0.24    0.28
3ESHA       280      XRAY        2.500    0.23    0.27
3DOUA       191      XRAY        1.450    0.17    0.20
1T0FC        54      XRAY        1.850    0.21    0.23
2R31A       239      XRAY        1.000    0.12    0.14
2RIOA       434      XRAY        2.400    0.22    0.27
2V9TB       220      XRAY        1.700    0.19    0.23
1M3YA       413      XRAY        2.000    0.34    0.35
1SAUA       115      XRAY        1.120    0.11    0.14
2UWJE        70      XRAY        2.000    0.21    0.24
2DRWA       363      XRAY        2.100    0.18    0.24
1VRAA       208      XRAY        2.000    0.14    0.16
2HX5A       152      XRAY        1.500    0.16    0.18
1XKSA       450      XRAY        2.350    0.20    0.24
1LNIA        96      XRAY        1.000    0.12    1.00
1ON2A       142      XRAY        1.610    0.22    0.26
2QIHA       157      XRAY        1.900    0.21    0.25
1S7IA       124      XRAY        1.800    0.22    0.26
2H7ZB        77      XRAY        1.500    0.22    0.24
1CFRA       285      XRAY        2.150    0.20    1.00
3F9UA       172      XRAY        2.200    0.18    0.24
1JATB       138      XRAY        1.600    0.20    0.24
1UB4A       110      XRAY        1.700    0.25    0.23
2PYGA       377      XRAY        2.100    0.19    0.23
2GE7A       108      XRAY        2.000    0.19    0.25
1BYKA       255      XRAY        2.500    0.17    0.22
2P58A        65      XRAY        1.800    0.19    0.22
3E5ZA       296      XRAY        2.010    0.20    0.23
1L8RA       101      XRAY        1.650    0.24    0.26
1MMLA       265      XRAY        1.800    0.20    0.26
2VI7A       177      XRAY        2.250    0.19    0.23
1TR0A       108      XRAY        1.800    0.16    0.20
1N2DC        48      XRAY        2.000    0.21    0.26
2V8PA       271      XRAY        2.100    0.21    0.25
1FMBA       104      XRAY        1.800    0.14    1.00
1MUNA       225      XRAY        1.200    0.12    0.17
2Q87A       110      XRAY        1.700    0.22    0.27
2IQCA       210      XRAY        2.400    0.20    0.26
1RXDA       159      XRAY        1.900    0.23    0.24
1ZD1A       284      XRAY        2.240    0.19    0.26
1QFJA       232      XRAY        2.200    0.24    0.29
2J4XA       213      XRAY        1.950    0.20    0.20
2F3NA        76      XRAY        2.100    0.21    0.25
2R6UA       148      XRAY        1.500    0.18    0.21
1FSGA       233      XRAY        1.050    0.12    0.15
1B0NB        57      XRAY        1.900    0.20    0.24
2FKKA       206      XRAY        1.200    0.12    0.14
2J73A       103      XRAY        1.400    0.15    0.21
1L7LA       121      XRAY        1.500    0.19    0.20
2FSWA       107      XRAY        2.160    0.21    0.25
3F5VA       222      XRAY        1.360    0.16    0.18
3F5CB       268      XRAY        3.000    0.22    0.28
2RFIA       285      XRAY        1.590    0.19    0.22
2Z10A       194      XRAY        1.770    0.21    0.24
2QXYA       142      XRAY        1.950    0.22    0.24
1W5TA       412      XRAY        2.400    0.21    0.28
2ECEA       462      XRAY        2.000    0.20    0.21
3GBHA       213      XRAY        2.000    0.15    0.18
2G8SA       353      XRAY        1.500    0.15    0.18
2P14A       192      XRAY        1.500    0.18    0.21
1KMIZ       214      XRAY        2.900    0.28    0.30
1OW4A       129      XRAY        1.600    0.18    0.21
3DMBA       147      XRAY        2.300    0.21    0.26
3BBYA       215      XRAY        1.850    0.16    0.20
2I9WA       184      XRAY        1.750    0.19    0.24
3EYTA       158      XRAY        1.950    0.17    0.21
3E2UE        42      XRAY        2.600    0.19    0.24
3BWVA       180      XRAY        1.550    0.18    0.22
1JFLA       228      XRAY        1.900    0.19    0.22
1OD3A       168      XRAY        1.000    0.13    0.15
3DKZA       142      XRAY        2.400    0.24    0.26
2HBWA       235      XRAY        1.050    0.13    0.15
1XRUA       282      XRAY        1.940    0.17    0.19
2BL2A       156      XRAY        2.100    0.19    0.20
3C0TA       207      XRAY        2.400    0.21    0.23
1H6DA       433      XRAY        2.050    0.20    0.23
2YW6A       183      XRAY        2.530    0.23    0.25
1BYWA       110      XRAY        2.600    0.25    0.29
2GIAB       187      XRAY        1.890    0.18    0.22
3F7RA       249      XRAY        2.040    0.18    0.21
2O20A       332      XRAY        1.900    0.18    0.21
2W9JA        91      XRAY        2.600    0.24    0.28
1VQON       187      XRAY        2.200    0.21    0.25
1Q25A       432      XRAY        1.800    0.23    0.28
1SE8A       301      XRAY        1.800    0.23    0.23
1BKBA       136      XRAY        1.750    0.21    0.24
3DRAA       306      XRAY        1.800    0.19    0.23
2VU1A       392      XRAY        1.510    0.22    0.25
2QTQA       213      XRAY        1.850    0.19    0.22
2BZVA       181      XRAY        1.150    0.12    0.13
1E9GA       286      XRAY        1.150    0.14    0.11
2B3FA       400      XRAY        1.560    0.18    0.20
2I53A       258      XRAY        1.500    0.18    0.22
2QNUA       226      XRAY        2.050    0.19    0.23
1FUIA       591      XRAY        2.500    0.16    0.21
1SIGA       339      XRAY        2.600    0.22    0.32
2J85A       122      XRAY        2.390    0.21    0.24
2ZODA       345      XRAY        1.980    0.20    0.24
1ZHVA       134      XRAY        1.500    0.24    0.25
1QE5A       266      XRAY        2.200    0.20    0.26
1N9PA       207      XRAY        1.800    0.23    0.25
2IELA       138      XRAY        1.600    0.27    0.28
3DLUA       106      XRAY        1.800    0.23    0.23
2F6MA        65      XRAY        2.100    0.24    0.26
2Q0OC       107      XRAY        2.000    0.23    0.28
2GD9A       189      XRAY        2.300    0.21    0.25
2VPBA        65      XRAY        1.590    0.19    0.23
2HSIA       282      XRAY        1.900    0.20    0.24
2I7NA       360      XRAY        1.900    0.25    0.24
1FO8A       343      XRAY        1.400    0.17    0.18
2E0NA       259      XRAY        2.000    0.23    0.27
2D2SA       235      XRAY        2.850    0.31    0.31
2DKOB       103      XRAY        1.060    0.14    0.17
2RGYA       290      XRAY        2.050    0.21    0.27
1Y9WA       140      XRAY        1.900    0.20    0.25
2NN4A        72      XRAY        2.100    0.25    0.28
2IU4A       336      XRAY        1.960    0.18    0.21
2A2LA       145      XRAY        2.200    0.25    0.31
2G3VA       208      XRAY        2.300    0.22    0.28
3EF8A       150      XRAY        1.500    0.16    0.19
3EAFA       391      XRAY        2.000    0.17    0.21
1J3EA       115      XRAY        2.500    0.23    0.30
3DXOA       121      XRAY        2.700    0.23    0.26
2Z0BA       131      XRAY        2.000    0.22    0.24
2VHHA       405      XRAY        2.800    0.22    0.26
2D0OA       610      XRAY        2.000    0.20    0.23
2DFKA       402      XRAY        2.150    0.18    0.23
3DB3A       161      XRAY        2.400    0.21    0.28
2P9RA       102      XRAY        2.300    0.24    0.28
2CFXA       144      XRAY        2.400    0.22    0.27
2I9XA        87      XRAY        1.800    0.19    0.22
1XEBA       150      XRAY        2.350    0.23    0.28
2ZAYA       147      XRAY        2.000    0.23    0.26
1A9NA       176      XRAY        2.380    0.28    0.33
2DB7A        64      XRAY        1.900    0.19    0.22
2HHCA       330      XRAY        1.540    0.18    0.20
2O37A        92      XRAY        1.250    0.14    0.16
3FH3A       158      XRAY        2.100    0.21    0.26
1ZQ6A       359      XRAY        1.800    0.19    0.22
2VSZA       149      XRAY        2.300    0.21    0.24
1S5AA       150      XRAY        1.700    0.20    0.24
1OLRA       224      XRAY        1.200    0.14    0.15
2J6IA       364      XRAY        1.550    0.21    0.25
2YXBA       161      XRAY        1.800    0.21    0.25
2BYCA       137      XRAY        1.900    0.23    0.29
3DC7A       232      XRAY        2.120    0.19    0.22
2E55A       208      XRAY        2.150    0.21    0.23
2HQSA       415      XRAY        1.500    0.19    0.21
2AZ4A       429      XRAY        2.000    0.20    0.24
2VIDA       204      XRAY        1.800    0.21    0.25
2DVMA       439      XRAY        1.600    0.19    0.21
3C5XC       130      XRAY        2.200    0.26    0.28
1EF1C        90      XRAY        1.900    0.23    0.29
1W9ZA       283      XRAY        2.560    0.19    0.25
1GNWA       211      XRAY        2.200    0.17    1.00
3CU2A       237      XRAY        1.910    0.17    0.20
2O9SA        67      XRAY        0.830    0.10    0.12
1YFSA       465      XRAY        2.080    0.20    0.24
2FTRA       108      XRAY        1.400    0.15    0.17
1FJ2A       232      XRAY        1.500    0.18    0.24
2QRVA       295      XRAY        2.890    0.26    0.28
1DMGA       225      XRAY        1.700    0.21    0.24
1WHSB       153      XRAY        2.000    0.17    1.00
1O13A       136      XRAY        1.830    0.21    0.24
2QKLA       127      XRAY        2.330    0.23    0.26
1QB7A       236      XRAY        1.500    0.20    0.24
2Q8KA       401      XRAY        1.600    0.18    0.22
1N0WA       243      XRAY        1.700    0.19    0.21
2TRCP       217      XRAY        2.400    0.19    0.28
3EK3A       190      XRAY        1.700    0.15    0.18
3CBNA       151      XRAY        1.630    0.22    0.24
2B1EA       564      XRAY        2.000    0.26    0.25
2ZL7A       295      XRAY        1.350    0.17    0.19
2Q3TA       157      XRAY        1.600    0.14    0.17
3EOFA       248      XRAY        1.990    0.17    0.22
2ICWG       213      XRAY        2.410    0.24    0.29
2Q7AA       152      XRAY        2.100    0.17    0.22
2HPGA       327      XRAY        1.900    0.21    0.24
1OH0A       131      XRAY        1.100    0.22    0.22
1S4NA       348      XRAY        2.010    0.18    0.23
1FF9A       450      XRAY        2.000    0.24    0.27
3CBJA       266      XRAY        1.800    0.17    0.21
1JD0A       263      XRAY        1.500    0.19    0.21
2Q37A       181      XRAY        2.500    0.21    0.26
2V2FF       390      XRAY        1.900    0.21    0.25
2BVCA       486      XRAY        2.100    0.19    0.23
3E9KA       465      XRAY        1.700    0.15    0.19
3D8KA       377      XRAY        2.710    0.28    0.30
2PIMA       141      XRAY        2.200    0.18    0.22
3FDBA       377      XRAY        1.990    0.15    0.17
3E7QA       215      XRAY        2.200    0.22    0.27
2B1YA       104      XRAY        1.800    0.21    0.22
1OGOX       574      XRAY        1.650    0.19    0.21
2H1TA       188      XRAY        1.800    0.17    0.21
2CO3A       137      XRAY        1.780    0.18    0.22
1HDOA       206      XRAY        1.150    0.12    0.16
1QO0D       196      XRAY        2.250    0.19    0.26
1JADA       251      XRAY        2.400    0.26    0.29
2C3GA        98      XRAY        2.000    0.23    0.30
1IZ5A       249      XRAY        1.800    0.27    0.30
2GRUA       368      XRAY        2.150    0.18    0.22
2VA8A       715      XRAY        2.300    0.21    0.26
1ZPWX        90      XRAY        1.640    0.19    0.21
1LV7A       257      XRAY        1.500    0.15    0.18
2QWVA       208      XRAY        2.600    0.21    0.27
1MTYB       384      XRAY        1.700    0.18    1.00
2BWRA       401      XRAY        1.500    0.16    0.18
1F35A       162      XRAY        2.300    0.21    0.25
1JX6A       342      XRAY        1.500    0.22    0.24
1SR4C       166      XRAY        2.000    0.18    0.21
2ZDRA       349      XRAY        1.850    0.17    0.23
1SEIA       130      XRAY        1.900    0.22    0.29
3EMHA       318      XRAY        1.370    0.19    0.20
2P5BA       352      XRAY        1.990    0.24    0.26
1W61A       414      XRAY        2.100    0.15    0.19
1DFUP        94      XRAY        1.800    0.21    0.23
2BIIA       424      XRAY        1.700    0.19    0.21
2OHCA       289      XRAY        2.500    0.22    0.28
2AZEB       106      XRAY        2.550    0.22    0.26
1BM9A       122      XRAY        2.000    0.21    0.28
1UNNC       115      XRAY        1.900    0.18    0.24
3FEUA       185      XRAY        1.760    0.19    0.24
2QQ4A       138      XRAY        1.850    0.23    0.26
3D4EA       179      XRAY        1.400    0.18    0.20
2NXVA       249      XRAY        1.100    0.14    0.15
1EWKA       490      XRAY        2.200    0.20    0.23
1CRUA       454      XRAY        1.500    0.18    0.20
1BIFA       469      XRAY        2.000    0.18    0.25
2OZ4A       265      XRAY        2.700    0.21    0.25
2IYVA       184      XRAY        1.350    0.14    0.18
1KO6B        64      XRAY        3.000    0.25    0.27
1YUMA       242      XRAY        1.700    0.19    0.25
2GUPA       292      XRAY        2.010    0.19    0.23
2BUKA       196      XRAY        2.450    0.27    1.00
3EVIA       118      XRAY        2.700    0.24    0.28
2OKJA       504      XRAY        2.300    0.19    0.22
2QHFA       407      XRAY        1.650    0.17    0.19
2PW0A       397      XRAY        1.570    0.20    0.23
2V3GA       283      XRAY        1.200    0.12    0.14
1EV7A       317      XRAY        2.380    0.24    0.29
1GVJA       146      XRAY        1.530    0.21    0.23
3BWGA       239      XRAY        2.090    0.19    0.23
3B5NC        70      XRAY        1.600    0.21    0.25
1AN9A       340      XRAY        2.500    0.20    0.26
1YKUA       136      XRAY        1.490    0.18    0.21
1GKRA       458      XRAY        2.600    0.22    0.24
2J4OA       401      XRAY        2.250    0.23    0.24
1G60A       260      XRAY        1.740    0.20    0.22
1IQ4A       179      XRAY        1.800    0.21    0.26
2YZYA       200      XRAY        1.600    0.23    0.25
3BECA       363      XRAY        1.600    0.19    0.21
1IQAA       160      XRAY        2.200    0.23    0.27
3EP0A       170      XRAY        2.100    0.26    0.29
3DSSB       331      XRAY        1.800    0.15    0.19
2CJ4A       150      XRAY        1.630    0.15    0.19
1XIWB        79      XRAY        1.900    0.21    0.24
2UYTA       489      XRAY        1.550    0.18    0.21
1T4AA        84      XRAY        2.000    0.22    0.28
2AE6A       166      XRAY        2.190    0.21    0.26
2W7NA       101      XRAY        1.850    0.17    0.20
3CIJA       295      XRAY        1.070    0.13    0.15
2NTEA       210      XRAY        1.900    0.20    0.25
1PDKB       157      XRAY        2.400    0.23    0.27
2BGHA       421      XRAY        2.600    0.21    0.27
1EB6A       177      XRAY        1.000    0.10    0.13
2JKHL        55      XRAY        1.250    0.20    0.22
2FWMX       250      XRAY        2.000    0.19    0.21
2P5ZX       491      XRAY        2.600    0.22    0.26
1A6JA       163      XRAY        2.350    0.20    0.25
1UTGA        70      XRAY        1.340    0.23    1.00
1CHKA       238      XRAY        2.400    0.18    0.17
2J97A       109      XRAY        1.750    0.19    0.23
1GTFA        74      XRAY        1.750    0.19    0.24
2RIKA       284      XRAY        1.600    0.17    0.22
3E4VA       186      XRAY        1.400    0.12    0.15
1ZY4A       303      XRAY        1.950    0.22    0.25
2JHPA       644      XRAY        2.500    0.23    0.29
3ENCA        87      XRAY        2.630    0.19    0.22
1JFIA        98      XRAY        2.620    0.24    0.28
2Z0UA       155      XRAY        2.200    0.22    0.27
1YV4A       104      XRAY        1.510    0.17    0.20
2F9DA       125      XRAY        2.500    0.22    0.28
3FDEA       212      XRAY        1.410    0.15    0.19
3BFOA        91      XRAY        1.150    0.18    0.21
2PH0A       174      XRAY        1.850    0.22    0.24
1DABA       539      XRAY        2.500    0.25    0.28
2YYKA       481      XRAY        1.600    0.20    0.20
2OJHA       297      XRAY        1.850    0.17    0.22
1HUWA       191      XRAY        2.000    0.18    1.00
1RY6A       360      XRAY        1.600    0.21    0.23
1UFYA       122      XRAY        0.960    0.11    0.13
2FV2A       268      XRAY        2.200    0.28    0.28
3EAMA       317      XRAY        2.900    0.20    0.23
1JWQA       179      XRAY        1.800    0.18    0.21
2QPQA       301      XRAY        1.920    0.19    0.25
1JFBA       404      XRAY        1.000    0.10    0.14
1K6KA       143      XRAY        1.800    0.21    0.26
3CIMA        99      XRAY        1.300    0.17    0.22
2AQ4A       434      XRAY        2.320    0.20    0.24
1COLA       204      XRAY        2.400    0.18    1.00
1JYKA       254      XRAY        1.500    0.22    0.24
2O1RA        81      XRAY        1.520    0.18    0.21
2VDUB       450      XRAY        2.400    0.23    0.28
1H4RA       314      XRAY        1.800    0.19    0.23
1BD3A       243      XRAY        1.930    0.19    1.00
2ODVA       235      XRAY        2.050    0.21    0.26
1KKOA       413      XRAY        1.330    0.16    0.19
2HHZA       150      XRAY        2.000    0.19    0.23
2E5YA       133      XRAY        1.920    0.20    0.25
1G8LA       411      XRAY        1.950    0.23    0.28
2P0LA       288      XRAY        2.040    0.23    0.27
1PC3A       350      XRAY        2.160    0.22    0.26
1U7ZA       226      XRAY        2.300    0.20    0.27
1DG6A       191      XRAY        1.300    0.14    0.20
1Z5HA       780      XRAY        2.300    0.23    0.27
1EM2A       229      XRAY        2.200    0.21    1.00
2ZDIC       151      XRAY        3.000    0.24    0.28
2OUFA        94      XRAY        2.000    0.23    0.26
1GS9A       165      XRAY        1.700    0.22    0.25
2FIPA       115      XRAY        2.000    0.23    0.26
1YLOA       348      XRAY        2.150    0.19    0.23
2I0XA        85      XRAY        2.700    0.26    0.30
2QIYC        48      XRAY        1.690    0.21    0.23
1P4TA       155      XRAY        2.550    0.23    0.26
2I49A       429      XRAY        1.350    0.18    0.19
3BKZA       201      XRAY        1.650    0.19    0.21
1TWDA       256      XRAY        1.700    0.19    0.21
2DC4A       165      XRAY        1.650    0.21    0.24
2BBHA       269      XRAY        1.850    0.20    0.23
1BQYA       234      XRAY        2.500    0.18    0.26
1TQ6A       413      XRAY        2.700    0.24    0.27
2W2SA       202      XRAY        2.750    0.21    0.26
1ORSC       132      XRAY        1.900    0.23    0.25
2OODA       475      XRAY        2.620    0.22    0.22
2PQRC        64      XRAY        1.880    0.21    0.24
2QVKA       192      XRAY        1.450    0.16    0.19
1Q8CA       151      XRAY        2.000    0.26    0.27
1I4NA       251      XRAY        2.500    0.17    0.23
2FPOA       202      XRAY        2.050    0.18    0.22
2Z98A       200      XRAY        1.400    0.19    0.22
2OHHA       404      XRAY        1.700    0.19    0.22
3FW2A       150      XRAY        1.740    0.17    0.20
1OISA       223      XRAY        1.900    0.22    0.29
2QC1B       212      XRAY        1.940    0.21    0.23
1XYIA        66      XRAY        1.450    0.22    0.26
2PQFA       198      XRAY        2.200    0.20    0.24
2QG8A       163      XRAY        2.000    0.20    0.24
2BPA2       175      XRAY        3.000    0.21    1.00
2OSXA       481      XRAY        1.100    0.12    0.14
2R8CA       426      XRAY        2.310    0.21    0.24
3BWTA       333      XRAY        2.690    0.20    0.27
2FNJC        96      XRAY        1.800    0.35    0.25
1T8HA       277      XRAY        1.800    0.18    0.21
1H5QA       265      XRAY        1.500    0.19    0.21
1SMOA       119      XRAY        1.470    0.19    0.21
3DHZA       329      XRAY        1.630    0.17    0.22
3EZYA       344      XRAY        2.040    0.18    0.22
1PPJI        78      XRAY        2.100    0.22    0.26
2FHZA       109      XRAY        1.150    0.20    0.20
1XK5A       204      XRAY        2.400    0.23    0.28
1Z0WA       207      XRAY        1.200    0.14    0.18
1V33A       366      XRAY        1.800    0.22    0.24
2A2CA       478      XRAY        1.650    0.17    0.20
2VQRA       544      XRAY        1.420    0.16    0.18
2YWVA       244      XRAY        1.750    0.19    0.19
1NVMA       345      XRAY        1.700    0.19    0.23
2EGVA       229      XRAY        1.450    0.22    0.24
1PQWA       198      XRAY        2.660    0.20    0.23
1PGSA       314      XRAY        1.800    0.17    1.00
2CARA       196      XRAY        1.090    0.10    0.15
1XWVA       129      XRAY        1.830    0.22    0.26
1KQFC       217      XRAY        1.600    0.18    0.20
2FH5A       185      XRAY        2.450    0.20    0.23
2Q0ZX       339      XRAY        2.000    0.20    0.22
1F32A       149      XRAY        1.750    0.21    0.26
2C1MB        46      XRAY        2.200    0.22    0.25
1EI6A       406      XRAY        2.100    0.19    0.25
1ML4A       308      XRAY        1.800    0.18    0.21
1K3IA       656      XRAY        1.400    0.18    0.19
3E39A       178      XRAY        1.700    0.17    0.20
2BKKA       264      XRAY        2.150    0.20    0.26
2QAPA       391      XRAY        1.590    0.17    0.20
2GK4A       232      XRAY        1.830    0.18    0.23
2I1OA       398      XRAY        2.400    0.21    0.25
2GFNA       209      XRAY        1.900    0.17    0.21
1A9XB       379      XRAY        1.800    0.19    1.00
3FK8A       133      XRAY        1.300    0.15    0.18
2BT6A       108      XRAY        1.500    0.16    0.19
3CJNA       162      XRAY        1.950    0.18    0.22
2W1KA       252      XRAY        2.140    0.18    0.24
3CDXA       354      XRAY        2.100    0.18    0.24
2J5YA        61      XRAY        1.400    0.15    0.20
1XB0A       108      XRAY        2.200    0.22    0.24
1VGYA       393      XRAY        1.900    0.21    0.27
3BAMA       213      XRAY        1.800    0.23    0.27
2OYAA       102      XRAY        1.770    0.15    0.19
2PLCA       274      XRAY        2.000    0.20    0.25
2I9DA       217      XRAY        2.300    0.19    0.23
2QEAA       160      XRAY        2.460    0.23    0.28
1M40A       263      XRAY        0.850    0.09    0.11
3CUZA       532      XRAY        1.040    0.15    0.17
2RKHA       180      XRAY        2.000    0.21    0.26
1T3IA       420      XRAY        1.800    0.19    0.22
2ZEQA        78      XRAY        1.650    0.20    0.24
1VQOU        66      XRAY        2.200    0.21    0.25
2I6VA        87      XRAY        1.630    0.17    0.20
2GJ3A       120      XRAY        1.040    0.16    0.19
1TTWA       138      XRAY        2.380    0.24    0.29
3CLQA       421      XRAY        2.500    0.19    0.24
2FOTC        42      XRAY        2.450    0.24    0.27
3DOHA       380      XRAY        2.600    0.20    0.27
3CVJA       243      XRAY        2.000    0.18    0.22
2R6OA       294      XRAY        1.800    0.19    0.22
2OGBA       126      XRAY        1.950    0.21    0.23
2VT1B        93      XRAY        2.000    0.18    0.23
3FBKA       153      XRAY        2.000    0.20    0.25
1D2OA       187      XRAY        2.000    0.21    0.26
3C3RA       380      XRAY        2.020    0.25    0.29
1VP6A       138      XRAY        1.700    0.22    0.22
3F0PA       212      XRAY        1.640    0.19    0.21
1K3XA       262      XRAY        1.250    0.15    0.18
1D3BA        75      XRAY        2.000    0.21    0.27
1K61A        60      XRAY        2.100    0.22    0.28
3B4UA       294      XRAY        1.200    0.13    0.16
3CZPA       500      XRAY        2.000    0.18    0.23
2BO4A       397      XRAY        1.950    0.18    0.19
1YAVA       159      XRAY        2.100    0.23    0.26
2V6KA       214      XRAY        1.300    0.15    0.17
2PW3A       327      XRAY        1.560    0.21    0.23
1EI5A       520      XRAY        1.900    0.16    0.19
1J1TA       233      XRAY        2.000    0.19    0.25
2J3WA       142      XRAY        2.100    0.23    0.28
1U3DA       509      XRAY        2.450    0.21    0.25
1NN5A       215      XRAY        1.500    0.19    0.21
3DWCA       505      XRAY        2.100    0.18    0.22
1V0AA       178      XRAY        1.980    0.20    0.23
1T6UA       117      XRAY        1.300    0.16    0.20
1YRRA       382      XRAY        2.000    0.16    0.20
2IM8A       131      XRAY        2.000    0.24    0.26
2ELCA       329      XRAY        1.550    0.19    0.20
2AIRB       153      XRAY        2.000    0.24    0.27
2JG0A       535      XRAY        1.500    0.15    0.19
2GA1A       106      XRAY        2.000    0.18    0.22
2R751       338      XRAY        1.400    0.14    0.18
3BZ1U       104      XRAY        2.900    0.25    0.29
2NW2A       200      XRAY        1.400    0.19    0.22
1LGHB        45      XRAY        2.400    0.21    0.23
2GZBA       166      XRAY        1.700    0.20    0.24
1NR0A       611      XRAY        1.700    0.20    0.23
2P97A       201      XRAY        1.650    0.16    0.19
1GG4A       452      XRAY        2.300    0.20    0.28
3BBBA       151      XRAY        1.300    0.18    0.22
1S2DA       167      XRAY        2.100    0.23    0.25
1R2QA       170      XRAY        1.050    0.12    0.17
2CXYA       125      XRAY        1.600    0.19    0.20
2OCGA       254      XRAY        1.750    0.18    0.20
2R4AA       241      XRAY        1.700    0.20    0.23
2I2QA       137      XRAY        1.720    0.25    0.26
3GE6A       212      XRAY        1.850    0.17    0.21
2GVIA       204      XRAY        1.870    0.19    0.22
1PQHA       143      XRAY        1.290    0.15    0.17
1NE8A       117      XRAY        2.100    0.16    0.21
1MK4A       157      XRAY        1.700    0.22    0.23
2PIAA       321      XRAY        2.000    0.19    1.00
3CJMA       282      XRAY        1.500    0.15    0.17
2F60K        64      XRAY        1.550    0.21    0.22
1UA4A       455      XRAY        1.900    0.17    0.20
3E82A       364      XRAY        2.040    0.22    0.23
1QYAA       307      XRAY        2.000    0.19    0.23
1NQZA       194      XRAY        1.700    0.22    0.26
1EERB       227      XRAY        1.900    0.24    0.32
2FRNA       278      XRAY        2.100    0.21    0.26
1W23A       360      XRAY        1.080    0.12    0.14
2IXUA       339      XRAY        2.280    0.21    0.26
1JIHA       513      XRAY        2.250    0.22    0.24
1Q9UA       130      XRAY        1.800    0.20    0.24
1CSEI        70      XRAY        1.200    0.18    1.00
3BRSA       289      XRAY        2.000    0.21    0.28
1MVLA       209      XRAY        2.000    0.17    0.20
1WLFA       179      XRAY        2.050    0.21    0.26
1FC4A       401      XRAY        2.000    0.15    0.21
1OHVA       472      XRAY        2.300    0.19    0.22
1UGPB       226      XRAY        1.630    0.18    0.20
1V0WA       506      XRAY        1.350    0.16    0.19
1SCFA       273      XRAY        2.200    0.20    0.24
2ZC1A       333      XRAY        1.900    0.18    0.21
2J9CA       119      XRAY        1.300    0.14    0.19
1RW1A       114      XRAY        1.020    0.13    0.14
1K4IA       233      XRAY        0.980    0.18    0.20
3FCMA       197      XRAY        2.200    0.25    0.28
1KVEA        63      XRAY        1.800    0.17    1.00
3C57A        95      XRAY        1.700    0.19    0.21
3CDHA       155      XRAY        2.690    0.20    0.23
1Z0NA        96      XRAY        1.490    0.18    0.21
1WY9A       147      XRAY        2.100    0.22    0.25
1IZCA       339      XRAY        1.700    0.18    0.20
2OEEA       117      XRAY        1.960    0.22    0.25
3CLKA       290      XRAY        2.080    0.26    0.29
2G6ZA       211      XRAY        2.700    0.25    0.29
3BIOA       304      XRAY        1.800    0.16    0.19
3DL1A       267      XRAY        2.200    0.17    0.20
2PW9A       268      XRAY        2.100    0.20    0.26
3CPKA       150      XRAY        2.500    0.21    0.25
2Z3XA        63      XRAY        2.100    0.26    0.28
3E57A       211      XRAY        1.890    0.20    0.24
1X1OA       286      XRAY        1.900    0.22    0.25
2CNQA       306      XRAY        1.000    0.12    0.13
3BNVA       152      XRAY        2.600    0.22    0.27
3CLOA       258      XRAY        2.040    0.19    0.22
2ID0A       644      XRAY        2.350    0.23    0.29
1OMHA       293      XRAY        1.950    0.25    0.28
2ZBIA       292      XRAY        2.000    0.20    0.28
2CW9A       194      XRAY        1.900    0.22    0.22
2V0CA       878      XRAY        1.850    0.18    0.20
2DBBA       151      XRAY        2.000    0.20    0.23
1ZX5A       300      XRAY        2.300    0.16    0.19
2A6ZA       222      XRAY        1.000    0.13    0.16
3CP3A       148      XRAY        2.000    0.19    0.23
2P62A       241      XRAY        2.500    0.21    0.24
1GBSA       185      XRAY        1.500    0.18    1.00
2A1JB        91      XRAY        2.700    0.25    0.28
3F2IA       172      XRAY        2.000    0.20    0.24
2DZNB        82      XRAY        2.200    0.20    0.27
1ZBFA       142      XRAY        1.500    0.19    0.21
1R6XA       395      XRAY        1.400    0.20    0.22
3CJSA        59      XRAY        1.370    0.18    0.21
1MWQA       101      XRAY        0.990    0.11    0.13
1IC2A        81      XRAY        2.000    0.25    0.28
3E64A       293      XRAY        1.800    0.17    0.22
2GHSA       326      XRAY        1.550    0.14    0.18
2R6HA       290      XRAY        2.950    0.22    0.27
1XM3A       264      XRAY        1.800    0.21    0.24
1L5JA       865      XRAY        2.400    0.15    0.20
1F0LA       535      XRAY        1.550    0.19    0.24
2BBAA       185      XRAY        1.650    0.19    0.19
3C6FA       153      XRAY        2.500    0.23    0.29
3BS9A        87      XRAY        1.950    0.22    0.24
2RJLA       184      XRAY        2.050    0.21    0.24
1B0UA       262      XRAY        1.500    0.18    0.21
1WJ9A       211      XRAY        1.900    0.23    0.25
2IWAA       266      XRAY        1.600    0.15    0.17
1T5RA       284      XRAY        2.000    0.23    0.25
1EEXA       554      XRAY        1.700    0.16    0.23
1VJVA       415      XRAY        1.740    0.18    0.21
2BIKB       313      XRAY        1.800    0.16    0.18
1XDNA       277      XRAY        1.200    0.13    0.15
1XPMA       397      XRAY        1.600    0.21    0.23
1N62B       809      XRAY        1.090    0.14    0.17
3EBKA       176      XRAY        1.900    0.22    0.25
1EI9A       279      XRAY        2.250    0.25    0.30
1IIBA       106      XRAY        1.800    0.19    0.24
1USGA       346      XRAY        1.530    0.19    0.22
1UM8A       376      XRAY        2.600    0.22    0.26
2FCWA       109      XRAY        1.260    0.15    0.20
1RZHH       260      XRAY        1.800    0.23    0.23
2IUWA       238      XRAY        1.500    0.14    0.19
1QB5D        99      XRAY        1.900    0.18    0.24
1K7CA       233      XRAY        1.120    0.11    0.13
3EDYA       544      XRAY        1.850    0.18    0.20
1TVGA       153      XRAY        1.600    0.21    0.24
2ZJRC       205      XRAY        2.910    0.28    0.31
1F3MA        80      XRAY        2.300    0.24    0.26
1W0HA       204      XRAY        1.590    0.17    0.20
2B67A       204      XRAY        2.050    0.18    0.25
2J7NA      1022      XRAY        2.300    0.22    0.26
1WY5A       317      XRAY        2.420    0.22    0.25
1PN2A       280      XRAY        1.950    0.18    0.21
1RV9A       259      XRAY        1.530    0.20    0.21
1VJQA        79      XRAY        2.100    0.20    0.29
1H2WA       710      XRAY        1.390    0.21    0.23
2ZS6A       205      XRAY        2.600    0.22    0.24
1RW6A       210      XRAY        2.800    0.29    0.36
1HEKA       131      XRAY        2.800    0.28    0.37
1V7WA       807      XRAY        1.600    0.16    0.18
1VS3A       249      XRAY        2.250    0.22    0.23
2CFQA       417      XRAY        2.950    0.26    0.30
2PG4A        95      XRAY        2.210    0.20    0.26
3BOGA        81      XRAY        1.200    0.16    0.19
1X42A       232      XRAY        2.000    0.17    0.21
1XOUB        95      XRAY        2.800    0.24    0.27
3B8IA       287      XRAY        1.900    0.20    0.25
1KN1A       160      XRAY        2.200    0.19    0.27
1ZVPA       133      XRAY        2.200    0.22    0.25
2HXWA       237      XRAY        1.600    0.20    0.21
1INLA       296      XRAY        1.500    0.20    0.21
2NR7A       195      XRAY        1.300    0.16    0.20
3B48A       135      XRAY        2.210    0.20    0.25
2IX7C        58      XRAY        2.500    0.22    0.26
1EFVB       255      XRAY        2.100    0.17    0.22
2Q9TA       379      XRAY        1.430    0.13    0.16
1M65A       245      XRAY        1.570    0.18    0.21
3CAIA       406      XRAY        1.800    0.18    0.21
2JDIG       273      XRAY        1.900    0.18    0.22
1CKMA       330      XRAY        2.500    0.22    0.30
2NSMA       439      XRAY        2.100    0.18    0.20
2REUA       258      XRAY        1.900    0.20    0.24
1MUWA       386      XRAY        0.860    0.13    0.14
1MH1A       186      XRAY        1.380    0.17    0.20
1K92A       455      XRAY        1.600    0.16    0.19
1FLTX        95      XRAY        1.700    0.20    0.26
1Q7EA       428      XRAY        1.600    0.16    0.19
2PRVA       153      XRAY        1.300    0.14    0.17
1KAFA       108      XRAY        1.600    0.23    0.26
2JE6B       250      XRAY        1.600    0.22    0.25
2HMAA       376      XRAY        2.410    0.19    0.22
2OPTA       234      XRAY        2.050    0.20    0.25
2B9SB        62      XRAY        2.270    0.23    0.28
1E4FT       419      XRAY        1.900    0.22    0.25
3E61A       277      XRAY        2.000    0.21    0.26
1AUIB       169      XRAY        2.100    0.19    1.00
2GF6A       135      XRAY        1.910    0.22    0.26
1KA2A       499      XRAY        2.200    0.24    0.28
1F02T        66      XRAY        2.900    0.25    0.30
1XT5A       135      XRAY        1.150    0.13    0.14
2OZLB       341      XRAY        1.900    0.19    0.22
1YEWB       247      XRAY        2.800    0.27    0.30
1ZCCA       248      XRAY        2.500    0.24    0.28
3E0FA       301      XRAY        2.400    0.15    0.21
1MDOA       393      XRAY        1.700    0.22    0.25
1CZYA       168      XRAY        2.000    0.21    0.24
2I5IA       263      XRAY        1.700    0.15    0.18
2FDNA        55      XRAY        0.940    0.10    0.09
3EVNA       329      XRAY        2.000    0.21    0.28
1GXCA       149      XRAY        2.700    0.23    0.25
3DLQI       151      XRAY        1.900    0.20    0.24
2NV4A       147      XRAY        2.200    0.20    0.25
1YHFA       115      XRAY        2.000    0.19    0.25
2ZB9A       214      XRAY        2.250    0.20    0.24
3BQYA       209      XRAY        1.950    0.18    0.21
1NYKA       165      XRAY        1.310    0.16    0.21
2H31A       425      XRAY        2.800    0.24    0.29
1CPYA       421      XRAY        2.600    0.18    1.00
3DS8A       254      XRAY        1.800    0.17    0.20
2P9BA       458      XRAY        1.700    0.19    0.21
2VE3A       444      XRAY        2.100    0.23    0.27
2IU1A       208      XRAY        1.800    0.19    0.22
3F40A       114      XRAY        1.270    0.18    0.20
2IP2A       334      XRAY        1.800    0.20    0.25
2ZATA       260      XRAY        1.500    0.16    0.19
2V03A       303      XRAY        1.330    0.16    0.17
2FREA       200      XRAY        1.900    0.18    0.21
2EJ5A       257      XRAY        2.000    0.19    0.24
2E1BA       216      XRAY        2.700    0.23    0.31
3DNXA       153      XRAY        1.940    0.17    0.21
1LB6A       160      XRAY        1.800    0.20    0.26
1XO1A       291      XRAY        2.500    0.23    0.31
2DJ6A       115      XRAY        2.100    0.20    0.23
2HH7A       119      XRAY        2.550    0.23    0.28
1FC6A       388      XRAY        1.800    0.17    0.24
3F8XA       148      XRAY        1.550    0.16    0.19
1VHQA       232      XRAY        1.650    0.22    0.26
1S3JA       155      XRAY        2.250    0.22    0.27
1VQRA       297      XRAY        2.250    0.20    0.23
2EPJA       434      XRAY        1.700    0.17    0.19
1FGJA       546      XRAY        2.800    0.23    0.31
1DGWX        79      XRAY        1.700    0.20    0.25
256BA       106      XRAY        1.400    0.16    1.00
1YO6A       250      XRAY        2.600    0.22    0.29
3CXBA       336      XRAY        2.600    0.26    0.29
3FHWA       115      XRAY        1.900    0.28    0.29
3C7AA       404      XRAY        2.100    0.23    0.28
3DJLA       541      XRAY        1.700    0.16    0.18
1M22A       503      XRAY        1.400    0.18    0.20
2V3SA        96      XRAY        1.700    0.20    0.24
1XL3C        92      XRAY        2.200    0.20    0.25
1A7JA       290      XRAY        2.500    0.21    0.28
2IXDA       242      XRAY        1.800    0.18    0.21
1KILE        49      XRAY        2.300    0.29    0.30
3CIHA       739      XRAY        2.330    0.20    0.23
1K8WA       327      XRAY        1.850    0.18    0.21
2VOAA       257      XRAY        1.700    0.20    0.23
1BRTA       277      XRAY        1.500    0.14    0.16
1C9OA        66      XRAY        1.170    0.12    0.18
2BH1A       250      XRAY        2.400    0.19    0.25
3G23A       274      XRAY        1.890    0.17    0.21
1YQHA       109      XRAY        1.700    0.16    0.20
1AXIB       236      XRAY        2.100    0.19    0.26
2Q9KA       151      XRAY        1.590    0.21    0.25
1GEGA       256      XRAY        1.700    0.19    0.21
2F2EA       146      XRAY        1.850    0.18    0.25
2Q5XA       155      XRAY        1.900    0.21    0.23
3C8UA       208      XRAY        1.950    0.17    0.22
1TIGA        94      XRAY        2.000    0.21    0.27
1HX0A       496      XRAY        1.380    0.11    0.13
2E7JA       371      XRAY        2.400    0.20    0.26
1NTHA       458      XRAY        1.550    0.18    0.19
1H6KA       757      XRAY        2.000    0.20    0.23
2IM9A       333      XRAY        1.670    0.17    0.21
2P9WA       334      XRAY        1.350    0.14    0.15
1NFVA       179      XRAY        1.950    0.21    0.25
1ZARA       282      XRAY        1.750    0.18    0.22
3CSWA       285      XRAY        2.150    0.17    0.20
2NXPA       156      XRAY        2.170    0.21    0.26
2Q01A       497      XRAY        2.340    0.20    0.25
1HULA       108      XRAY        2.400    0.21    0.37
1UHVA       500      XRAY        2.100    0.21    0.26
2AJ6A       159      XRAY        1.630    0.18    0.22
2I51A       195      XRAY        1.400    0.17    0.19
2FJI1       399      XRAY        2.400    0.25    0.28
3C1QA       123      XRAY        1.700    0.16    0.21
3C5MA       396      XRAY        2.600    0.23    0.28
1QL0A       241      XRAY        1.100    0.13    0.15
3B5OA       244      XRAY        1.350    0.16    0.17
2RKKA       168      XRAY        2.900    0.21    0.26
1N35A      1267      XRAY        2.500    0.21    0.26
2D13A       227      XRAY        2.400    0.23    0.25
2GBBA       156      XRAY        2.100    0.21    0.26
2IVYA       101      XRAY        1.400    0.17    0.19
3CUQC       176      XRAY        2.610    0.24    0.30
3E18A       359      XRAY        1.950    0.19    0.24
1O63A       219      XRAY        2.000    0.22    0.26
2QIFA        69      XRAY        1.500    0.13    0.17
1TZYA       129      XRAY        1.900    0.19    0.22
1OHFA       644      XRAY        2.800    0.22    0.22
2YVRA        50      XRAY        1.800    0.19    0.22
2I9FA        69      XRAY        2.000    0.22    0.25
1DMHA       311      XRAY        1.700    0.18    0.22
1MDLA       359      XRAY        1.850    0.18    1.00
1LU4A       136      XRAY        1.120    0.15    0.22
2NO2A       107      XRAY        2.800    0.40    0.31
3EBQA       170      XRAY        1.900    0.23    0.27
2ANUA       255      XRAY        2.400    0.17    0.22
3CJHB        64      XRAY        2.600    0.25    0.29
1J71A       334      XRAY        1.800    0.17    0.19
2BV2A        83      XRAY        1.550    0.17    0.24
2SQCA       631      XRAY        2.000    0.15    0.19
2Q4GW       461      XRAY        1.950    0.16    0.22
1UUNA       184      XRAY        2.500    0.23    0.25
1I7WB       151      XRAY        2.000    0.21    0.24
2CWZA       141      XRAY        1.850    0.22    0.23
2D74B       148      XRAY        2.800    0.24    0.29
2ARCA       164      XRAY        1.500    0.18    0.23
3DI2B       223      XRAY        2.700    0.21    0.27
2HRCA       359      XRAY        1.700    0.22    0.24
2QOLA       373      XRAY        1.070    0.20    0.21
2P38A       166      XRAY        1.800    0.21    0.26
2G7GA       213      XRAY        2.010    0.20    0.24
2R3IA       299      XRAY        1.280    0.18    0.20
2RD3A       223      XRAY        2.700    0.24    0.26
1LWBA       122      XRAY        1.050    0.10    0.14
2D4UA       176      XRAY        1.950    0.22    0.26
1E3PA       757      XRAY        2.500    0.21    0.25
2HQTA       124      XRAY        1.900    0.21    0.26
1XKZA       255      XRAY        1.750    0.21    0.23
1CT9A       553      XRAY        2.000    0.20    0.30
1K4NA       192      XRAY        1.600    0.21    0.22
2O4VA       411      XRAY        1.940    0.17    0.19
1URSA       402      XRAY        1.450    0.21    0.23
3CZ8A       319      XRAY        2.200    0.20    0.26
2R78A       117      XRAY        1.600    0.18    0.22
1TN3A       137      XRAY        2.000    0.22    0.26
3DV8A       220      XRAY        2.550    0.22    0.26
2PY5A       575      XRAY        1.600    0.17    0.19
1XJUA       163      XRAY        1.070    0.13    0.15
1XOCA       520      XRAY        1.550    0.18    0.21
1BOUB       302      XRAY        2.200    0.15    0.21
2ERLA        40      XRAY        1.000    0.13    0.17
2RIEA       160      XRAY        1.600    0.20    0.21
2FCLA       169      XRAY        1.200    0.14    0.17
3E2OA       294      XRAY        1.060    0.17    0.20
2ZHGA       154      XRAY        2.800    0.24    0.28
1MF7A       194      XRAY        1.250    0.17    0.22
1KL9A       182      XRAY        1.900    0.20    0.23
2Z14A       133      XRAY        1.680    0.19    0.22
1USUB       170      XRAY        2.150    0.21    0.27
2BH9A       489      XRAY        2.500    0.20    0.30
2D6YA       202      XRAY        2.300    0.21    0.26
2QZ8A       149      XRAY        2.160    0.22    0.26
1OFDA      1520      XRAY        2.000    0.19    0.23
2BNLA       136      XRAY        2.000    0.16    0.20
1YZYA       413      XRAY        2.100    0.22    0.24
2FI9A       128      XRAY        1.800    0.20    0.23
2P51A       333      XRAY        1.400    0.14    0.20
2QMXA       283      XRAY        2.300    0.22    0.29
[truncated: 78,926 more chars]
